# Supplementary material for: Generating functional plasmid origins with OriGen
Source: Nucleic Acids Res. 2025 Nov 29;53(22):gkaf1198. doi: 10.1093/nar/gkaf1198 (PMC12663086; doi:10.1093/nar/gkaf1198)
Supplement: gkaf1198_Supplemental_Files [file gkaf1198_supplemental_files.zip]

Archive with 2 entries (2 files):
- MLMGE_2025_Supplemental_Data_resubmission.xlsx
- Supplemental Figures (NAR Revision) (4).pdf
