# Supplementary material for: Generating functional plasmid origins with OriGen
Source: Nucleic Acids Res. 2025 Nov 29;53(22):gkaf1198. doi: 10.1093/nar/gkaf1198 (PMC12663086; doi:10.1093/nar/gkaf1198)
Supplement: gkaf1198_Supplemental_Files [file gkaf1198_supplemental_files.zip › MLMGE_2025_Supplemental_Data_resubmission.xlsx]

## Sheet: S1_primers
Oligo ID	Sequence (5' - 3')	PCR template used	PCR product ID	Purpose	Source
oJNVM0070	TAGGTCTCAccaggcatcaaataaaacgaaag	pJNVM0103	pcrJNVM0032	Amplify R6K backbone to insert WT and generated ColE1 origins	This publication
oJNVM0073	TAGGTCTCAGAAGACATGATATGGTTCGG	pJNVM0103	pcrJNVM0032	Amplify R6K backbone to insert WT and generated ColE1 origins	This publication
oJNVM0074	ctttcgttttatttgatgcctgg	Cole1 derived plasmids	NA	Amplify ColE1 origins for the pooled competition assay	This publication
oJNVM0075	CCCGAACCATATCATGTCTTC	Cole1 derived plasmids	NA	Amplify ColE1 origins for the pooled competition assay	This publication
oJNVM0094	CTACGATACGGGAGGGCTTA	Cole1 and Rep3 derived plasmids	NA	qPCR amplify beta lactamase (single copy plasmid gene)	Lee, 2006 PMID: 16388869
oJNVM0095	ATAAATCTGGAGCCGGTGAG	Cole1 and Rep3 derived plasmids	NA	qPCR amplify beta lactamase (single copy plasmid gene)	Lee, 2006 PMID: 16388869
oJNVM0096	CGAGAAACTGGCGATCCTTA	Cole1 and Rep3 derived plasmids	NA	qPCR amplify dxs (single copy chromosomal gene)	Lee, 2006 PMID: 16388869
oJNVM0097	CTTCATCAAGCGGTTTCACA	Cole1 and Rep3 derived plasmids	NA	qPCR amplify dxs (single copy chromosomal gene)	Lee, 2006 PMID: 16388869

## Sheet: S2_vector_parts
Vector ID	Description	Sequence
pJNVM0103	Plasmid with SapI/LguI dropout to add Rep3 origins	ttttaatttaaaaggatctaggtgaagatcctttttgataatctcatgaccaaaatcccttaacgtgagttttcgttccactgaCACCTGCCCGAACCATATCATGTCTTCTTTATGGCTAGCTCAGTCCTAGGTACAATGCTAGCCTTCCCCATCGACACTAATAAGGAGTAACGTATGACATCAAACCgTCTGATAGCCTATAAGTCCAATGCGCTGGTTGAGGCCAGTTACAAGCTAACTTTACAAGAACAGCGTTTCTTATTGCTCTGCATAAGCCGACTTAACTCCGGTACTGACGTAGCTTCACCTGAATTGCAAAAGACAATGACCATTACAGCTGCGGAATATTTTGATTCATTCCCTGATATGGGGCGGAAAAATGCCGAGGTTCAGCTA…
pcrJNVM0032	PCR product with BsaI overhangs to add ColE1 origins	TAGGTCTCAccaggcatcaaataaaacgaaaggctcagtcgaaagactgggcctttcgttttatctgttgtttgtcggtgaacgctctctactagagtcacactggctcaccttcgggtgggcctttctgcgtttataGAAGACCAAGGAGGACTTTGGCAGGTGCAGCACAAAAGGAAACTCACCGCGATCGCCATTACTCGCATCAGCCTGCAGGATTCTTGCTTAtCGGCCAGCCTCGCAGAGCAGGATTCCCGTTGAGCACCGCCAGGTGCGAATAAGGGACAGTGAAGAAGGAACACCCGCTCGCGGGTGGGCCTACTTCACCTATCCTGCCCGGCTGACGCCGTTGGATACACCAAGGAAAGTCTACACGAACCCTTTGGCAAAATCCTGTAT…
pJNVM0250	bla/dxs qPCR copy # calibrator plasmid	ttttaatttaaaaggatctaggtgaagatcctttttgataatctcatgaccaaaatcccttaacgtgagttttcgttccactgaCACCTGCCCGAACCATATCATGTCTTCCTTCATCAAGCGGTTTCACAaaacgcatatcgaccagcgtggcgttcagcgattcggcgactttcgccgcttctggcatcagcgtaccaaagtTAAGGATCGCCAGTTTCTCGtaaggatctccaggcatcaaataaaacgaaaggctcagtcgaaagactgggcctttcgttttatctgttgtttgtcggtgaacgctctctactagagtcacactggctcaccttcgggtgggcctttctgcgtttataGAAGACCAAGGAGGACTTTGGCAGGTGCAGCACAAAA…

## Sheet: S3_insert_parts
Insert ID	Origin type	Sequence type	Sequence similarity (%)	Sequence
dJNVM0119	ColE1	WT	100	TAGGTCTCACTTCGCTGTCTACAAAAAGGATCTTCTTGAGATCCTTTTTTTCTACGCGTAATCTCTAGCTCTGAAAACGAAAAAACCACCCTGGCAGGTGGTTTTTCGAAGGTTAGTTAATCCTGGCAGATTCTCTAACCGTGGTAACAGTCTTGTGCGAGACATGCCACCAAATCTGTCCTTCCAGTGTAGCCGCACTAAGGGCACCACTTCAAGAACTCTCGATACATCTCTCGCACATCCTGTTTACCAATGGCCGCTGCCAGTGGCGTTTTGTCGTGTCTTTCCGGGTTGGACTCAAGTTGATAGTTACCGGATAAGGCGCAGCGGTCGGGCTGAACGGGGGGTTCGTGCACACAGCCCAGCTTGGAGCGAACGACCTACACCGAACTGAGATAC…
dJNVM0120	ColE1	WT	100	TAGGTCTCACTTCTTTATGGGTGAATATGTTTTACCACTCTGGTGATAAATATATTCTTAATACGGCCTCCAGTTATGGATTTAGTTGATACAACTTAAACGAAGTTATGTGAGATAGAGGATTGCTTCGTTTGTATTTGCATCAAGTTGGCATAGATGAAAAGGATCTCCTTGAGATCCTTTGAAAGGCGTCGTAATCTCTTCCGCTGTAAACGAAAAAAACCGCCTGGGGAGGCGGTTTTTCGAAGGTTAAGTCAGTTGGGGACTGCTTAACCGGGTAACTGGCTTCAGCAGAGCACAGATACCAAAACTGTCCTTCCAGTGTAGCCGTAGTTAGGCCATCACTTCAAGAACTCTGTAGTACTGATTAAACATCAATGCTCTGCGAATCCAGTTACC…
dJNVM0121	ColE1	WT	100	TAGGTCTCACTTCAAAGGATCTTCTTGAGATCCTTTTTTTCTGCGCGTAATCTGCTGCCAGTAAACGAAAAAACCGCCTGGGGAGGCGGTTTAGTCGAAGGTTAAGTCAGTTGGGGACTGCTTAACCGGGTAACTGGCTTGGTGGAGCACAGATACCAAATACTGTCCTTCTAGTGTAGCCGCAGTTAGGCCACCACTTCAAGAACTCTTAATATCTCAATCCACCTTGTCCAGTTACCAGTGGCTGCTGCCAGTGGCGCTTTGTCGTGTCTTACCGGGTTGGACTCAAGACGATAGTTACCGGATAAGGCGCAGCGGTCGGGCTGAACGGGGGGTTCGTGCACACAGCCCAGCTTGGAGCGAACGACCTACACCGAGCCGAGATACCTACAGCGTGAG…
dJNVM0122	ColE1	WT	100	TAGGTCTCACTTCAGGATCTTCTTGAGATCCCATTTGGATCGTCGTAATCTCTTGCTCTGTAAACGAAAAAACCGCCTTGGCGGGCGGTTTTTTCGAAGGTTCGAGGAGTTGGCGCTCTTTGAACCGAGGTAACTGGCTTTCGCAGAGCACAGAAACCAAATTAGTTATTACAGTGTAGCTGTACTTCACCTCACACTTCAACACTTCTTTGTTCTGCGAATCCGTTACCAGTGGCTGCTGCCAGTGGCGATAAGTCGTGTCTTTCCGGATTGGACTCAAGACGATAGTTACCGGATAAGGCGCAGCGGTCGGACTGAACGGGGGGTTCGTGCATACAGTCCAGCTTGGAGCGAACTGCCTTCCCGGAACCGAGTGTCAGGCGTGGAATGAGATAAACG…
dJNVM0123	ColE1	WT	100	TAGGTCTCACTTCAGGATCTTCTTGAGATCCCATTTGGATCGTCGTAATCTCTTGCTCTGTAAACGAAAAAACCGCCTTGGCGGGCGGTTTTTTCGAAGGTTCGAGGAGTTGGCGCTCTTTGAACCGAGGTAACTGGCTTGGAGGAGCGCAGTAACCAAATTCGTTCTTTCAGTTTAGCCTTAACTGGCACATAACTTCAAGACTAACTCCTCTAAATCAGTTACCAGTGGCTGCTGCCAGTGGCGCTTTTGCATGCCTTTCCGGGTTGGACTCAAGATGACAGTTACCGGATAAGGCGCAGCAGTCGGACTGAACGGGGGGTTCGTGCATACAGTCCAGCTTGGAGCGAACTGCCTACCCGGAACTGAGTGTCAGGCGTGGAATGAGACAAACGCGGC…
dJNVM0140	ColE1	generated	99	TAGGTCTCACTTCAGGATCTTCTTGAGATCCCATTTGGATCGTCGTAATCTCTTGCTCTGTAAACGAAAAAACCGCCTTGGCGGGCGGTTTTTTCGAAGGTTCGAGGAGTTGGCGCTCTTTGAACCGAGGTAACTGGCTTATGAGGAGCACAGTAACCAAAACTTGTTCTTTCAGTTTAGCCTTAACTGGCGCATAACTTCAAGACTAACTCCTCTAAATCAGTTACCAGTGGCTGCTGCCAGTGGTGCTTTTGCATGTCTTACCGGGTTGGACTCAAGATGATAGTTACCGGATAAGGCGCAGCAGTCGGACTGAACGGGGGGTTCGTGCATACAGTCCAGCTTGGAGCGAACTGCCTACCCGGAACTGAGTGTCAGGCGTGGAATGAGACAAACGCG…
dJNVM0139	ColE1	generated	98	TAGGTCTCACTTCAGGATCTTCTTGAGATCCCATTTGGATCGTCGTAATCTCTTGCTCTGTAAACGAAAAAACCGCCTTGGCGGGCGGTTTTTTCGAAGGTTCGAGGAGTTGGCGCTCTTTGAACCGAGGTAACTGGCTTAGAGGAGCGCAGTAACCAAATTCGTTCTTTCAGTTTAGCCTTAACTGGCACATAACTTCAAGACTAACTCCTCTAAATCAGTTACCAGTGGCTGCTGCCAGTGGCGTTTTGTCGTGCCTCTCCGGGTTGGACTCAAGACGATAGTTACCGGATAAGGCGCAGCGGTCGGACTGAACGGGGGGTTCGTGCATACAGTCCAGCTTGGAGCGAACTGCCTTCCCGGAACTGAGTGTCAGGCGTGGAATGAGATAAACGCGGC…
dJNVM0138	ColE1	generated	97	TAGGTCTCACTTCAGGATCTTCTTGAGATCCCATTTGGATCGTCGTAATCTCTTGCTCTGTAAACGAAAAAACCGCCTTGGCGGGCGGTTTTTTCGAAGGTTCGAGGAGTTGGCGCTCTTTGAACCGAGGTAACTGGCTTTGAGGAGCGCAGTAACCAAATTTGTTCTTTCAGTTTAGCCTTAACTGGCACATAACTTCAAGACTAACTCCTCTAAATCAGTTACCAGTGGCTGCTGCCAGTGGCGCTTTTGCATGCCTTTCCGGGTTGGACTCAAGATGACAGTTACCGGATAAGGCGCAGCAGTCGGACTGAACGGGGGGTTCGTGCATACAGTCCAGCTTGGAGCGAACTGCCTTCCCGGAACCGAGTGTCAGGCGTGGAATGAGACAAACGCGGC…
dJNVM0137	ColE1	generated	96	TAGGTCTCACTTCAGGATCTTCTTGAGATCCCATTTGGATCGTCGTAGTCTCTTGCTCTGTAAACGAAAAAACCGCCTTGGCGGGCGGTTTTTTCGAAGGTTCGAGGAGTTGGCGCTCTTTGAACCGAGGTAACTGGCTTGGAGGAGCGCAGTAACCAAATTCGTTCTTTCAGTTTAGCCTTAACTGGCACATAACTTCAAGACTAACTCCTCTAAATCAGTTACCAGTGGCTGCTGCCAGTGGCGCTTTTGCATGCCTTTCCGGGTTGGACTCAAGACGATAGTTACCGGATAAGGCGCAGCAGTCGGACTGAACGGGGGGTTCGTGCATACAGTCCAGCTTGGAGCGAACTGCCTTCCCGGAACTGAGTGTCAGGCGTGGAATGAGACAAACGCGGC…
dJNVM0136	ColE1	generated	95	TAGGTCTCACTTCAGGATCTTCTTGAGATCCCATTTGGATCGTCGTAGTCTCTTGCTCTGTAAACGAAAAAACCGCCTTGGCGGGCGGTTTTTTCGAAGGTTCGAGGAGTTGGCGCTCTTTGAACCGAGGTAACTGGCTTGGAGGAGCGCAGTAACCAAATTCGTTCTTTCAGTTTAGCCTTAACTGGCACATAACTTCAAGACTAACTCCTCTAAATCAGTTACCAGTGGCTGCTGCCAGTGGCGCTTTGTCGTGCCTTCCGGGTTGGACTCAAGACGATAGTTACCGGATAAGGCGCAGCAGTCGGACTGAACGGGGGGTTCGTGCATACAGTCCAGCTTGGAGCGAACTGCCTACCCGGAACTGAGTGTCAGGCGTGGAATTAGACAAACGCGGCC…
dJNVM0117	ColE1	generated	94	TAGGTCTCACTTCAGGATCTTCTTGAGATCCCATTTGGATCGTCGTAGTCTCTTGCTCTGTAAACGAAAAAACCGCCTTGGCGGGCGGTTTTTTCGAAGGTTCGAGGAGTTGGCGCTCTTTGAACCGAGGTAACTGGCTTGGAGGAGCGCAGTAACCAAATTTGTTCTTTCAGTTTAGCCTTAACTGGCACATAACTTCAAGACTAACTCCTCTAAATCAGTTACCAGTGGCTGCTGCCAGTGGCGCTTTTGCATGCCTTTCCGGGTTGGACTCAAGATGACAGTTACCGGATAAGGCGCAGCAGTCGGACTGAACGGGGGGTTCGTGCATACAGTCCAGCTTGGAGCGAACTGCCTTCCCGGAACCGAGTGTCAGGCGTGGAATGAGATAAACGCGGC…
dJNVM0118	ColE1	generated	93	TAGGTCTCACTTCAGGATCTTCTTGAGATCCCATTTGGATCGTCGTAATCTCTTGCTCTGTAAACGAAAAAACCGCCTTGGCGGGCGGTTTTTTCGAAGGTTCGAGGAGTTGGCGCTCTTTGAACCGAGGTAACTGGCTTAGAGGAGCGCAGTAACCAAATTTGTTCTTTCAGTTTAGCCTTAACTGGCACATAACTTCAAGACTAACTCCTCTAAATCAGTTACCAGTGGCTGCTGCCAGTGGCGCTTCGTCGTGCCTTCCGGGTTGGACTCAAGACGATAGTTACCGGATAAGGCGCAGCAGTCGGACTGAACGGGGGGTTCGTGCATACAGTCCAGCTTGGAGCGAACTGCCTACCCGGAACTGAGTGTCAGGCGTGGAATGAGACAAACGCGGCC…
dJNVM0135	ColE1	generated	92	TAGGTCTCACTTCAGGATCTTCTTGAGATCCCAATTGGATCGACGTAATCTCTTGCTCTGTAAACGAAAAAACCGCCTTGGCGGGCGGTTTTTTCGAAGGTTCGAGGAGTTGGCGCTCTTTGAACCGAGGTAACTGGCTTTCGCAGAGCACAGAAACCAAATTAGTTATTACAGTGTAGCCTTACTTCACCACACACTTCAACACTTCTTTGTTCTGCGAATCCGTTACCAGTGGCTGCTGCCAGTGGCGATAAGTCGTGTCTTTCCGGGTTGGACTCAAGACGATAGTTACCGGATAAGGCGCAGCAGTCGGACTGAACGGGGGGTTCGTGCATACAGTCCAGCTTGGAGCGAACTGCCTACCCGGAACTGAGTGTCAGGCGTGGAATGAGAAACCGC…
dJNVM0116	ColE1	generated	91	TAGGTCTCACTTCAGGATCTTCTTGAGATCCCATTTGGATCGTCGTAGTCTCTTGCTCTGTAAACGAAAAAACCGCCTTGGCGGGCGGTTTTTTCGAAGGTTCGAGGAGTTGGCGCTCTTTGAACCGAGGTAACTGGCTTACGAGGAGCACAGTAACCAAATTCTTTCTTTTCAGTTTAGTCCGAATTAGGCCTTAACTTCAAGAGTAACTCCTCTCAATCAGTTACCGGTGGCTGCTGCCAGTGGCGCTTTTGCATGTCTTCCGGGTTGGACTCAAGACGATAGTTACCGGATAAGGCGCAGCAGTCGGACTGAACGGGGGGTTCGTGCATACAGTCCAGCTTGGAGCGAACTGCCTTCCCGGAGCCGAGTATCAGGCATGGAATGAGAAACCGCGGC…
dJNVM0134	ColE1	generated	90	TAGGTCTCACTTCAGGATCTTCTTGAGATCCCAAATCTATTGTCGTAGTCTTCTGCTCTGTAAACGAAAAAACCGCCTTGGCGGGCGGTTTTTTCGAAGGTTCGAGGAGTTGGCGCTCTTTGAACCGAGGTAACTGGCTTTCGCAGAGCACAGAAACCAAATTAGTTATTACAGTGTAGCTGTACTTCACCTCACACTTCAACACTTCTTTGTTCTGTGAATCCGTTACCAGTGGCTGCTGCCAGTGGCGATAAGTCGTGTCTTTCCGGATTGGACTCAAGACGATAGTTACCGGATAAGGCGCAGCGGTCGGGCTGAACGGGGGGTTCGTGCACACAGCCCAGCTTGGAGCGAACGACCTACACCAAGCCGAGATACCAACAGCGTGAGCTATGAGAA…
dJNVM0133	ColE1	generated	89	TAGGTCTCACTTCAGGATCTTCTTGAGATCCCATTTGGATCGTCGTAATCTCTTGCTCTGTAAACGAAAAAACCGCCTTGGCGGGCGGTTTTTTCGAAGGTTCGAGGAGTTGGCGCTCTTTGAACCGAGGTAACTGGCTTTCGCAGAGCACAGAAACCAAATTAGTTATTACAGTGTAGCTGTACTTCACCTCACACTTCAACACTTCTTTGTTCTGTGAATCCGTTACCAGTGGCTGCTGCCAGTGGCGATAAGTCGTGTCTTTCCGGGTTGGACTCAAGACGATAGTTACCGGATAAGGCGCAGCGGTCGGGCTGAACGGGGGGTTCGTGCACACAGCCCAGCTTGGAGCGAACGACCTACACCGGGCCGAGATACCAACAGCGTGAGCTATGAGAA…
dJNVM0132	ColE1	generated	88	TAGGTCTCACTTCAGGATCTTCTTGAGATCCCATTTGGATCGTCGTAATCTCTTGCTCTGTAAACGAAAAAACCGCCTTGGCGGGCGGTTTTTTCGAAGGTTCGAGGAGTTGGCGCTCTTTGAACCGAGGTAACTGGCTTTCGCAGAGCACAGAAACCAAATTAGTTATTACAGTGTAGCTGTACTTCACCTCACACTTCAACACTTCTTTGTTCTGCGAATCCGTTACCAGTGGCTGCTGCCAGTGGCGATAAGTCGTGTCTTTCCGGATTGGACTCAAGACGATAGTTACCGGATAAGGCGCAGCGGTCGGGCTGAACGGGGGGTTCGTGCACACAGCCCAGCTTGGAGCGAACGACCTACACCGAACTGAGATACCAACAGCGTGAGCTATGAGAA…
dJNVM0131	ColE1	generated	87	TAGGTCTCACTTCAGGATCTTCTTGAGATCCCATTTGGATCGTCGTAATCTCTTGCTCTGTAAACGAAAAAACCGCCTTGGCGGGCGGTTTTTTCGAAGGTTCGAGGAGTTGGCGCTCTTTGAACCGAGGTAACTGGCTTGGAGGAGCGCAGTAACCAAATTCGTTCTTTCAGTTTAGCCTTAACTGGCACATAACTTCAAGACTAACTCCTCTAAATCAGTTACCAGTGGCTGCTGCCAGTGGCGCTTTTGCATGCCTTTCCGGGTTGGACTCAAGATGACAGTTACCGGATAAGGCGCAGCAGTCGGACTGAACGGGGGGTTCGTGCATACAGTCCAGCTTGGAGCGAACTGCCTACCCGGAACTGAGTGTCAGGCGTGGAATGAGACAAACGCGGC…
dJNVM0130	ColE1	generated	86	TAGGTCTCACTTCAGGATCTTCTTGAGATCCCATTTGGATCGTCGTAATCTCTTGCTCTGTAAACGAAAAAACCGCCTTGGCGGGCGGTTTTTTCGAAGGTTCGAGGAGTTGGCGCTCTTTGAACCGAGGTAACTGGCTTAGAGGAGCGCAGTAACCAAATTTGTTCTTTCAGTTTAGCCTTAACTGGCACATAACTTCAAGACTAACTCCTCTAAATCAGTTACCAGTGGCTGCTGCCAGTGGCGCTTTTGCATGCCTTTCCGGGTTGGACTCAAGATGACAGTTACCGGATAAGGCGCAGCAGTCGGACTGAACGGGGGGTTCGTGCATACAGTCCAGCTTGGAGCGAACTGCCTTCCCGGAACTGAGTGTCAGGCGTGGAATGAGATAAACGCGGC…
dJNVM0129	ColE1	generated	85	TAGGTCTCACTTCAGGATCTTCTTGAGATCCCAGTTCGATGCGGCATATCTCTTGCTCTGTAAACGAAAAAACCGCCTTGGCGGGCGGTTTTTTCGAAGGTTCGAGGAGTTGGCGCTCTTTGAACCGAGGTAACTGGCTTGGAGGAGCGCAGTAACCAAATTTGTTCTTTCAGTTTAGCCTTAACTGGCACATAACTTCAAGACTAACTCCTCTAAATCAGTTACCAGTGGCTGCTGCCAGTGGCGTTTTGTCGTGTCTTTCCGGGTTGGACTCAAGTCGATAGTTACCGGAACAGGCGCAGCAGTCGGACTGAACGGGGGGTTCGTGCATACAGTCCAGCTTGGAGCGAACTGCCTACCCGGAACTGAGTGTCAGGCGTGGAATGAGACAAACGCGGC…
dJNVM0161	ColE1	generated	84	TAGGTCTCACTTCAGGATCTTCTTGAGATCCCATTTGGATCGTCGTAATCTCTTGCTCTGTAAACGAAAAAACCGCCTTGGCGGGCGGTTTTTTCGAAGGTTCGAGGAGTTGGCGCTCTTTGAACCGAGGTAACTGGCTTGGAGGAGCGCAGTAACCAAATTTGTTCTTTCAGTTTAGCCTTAACTGGCACATAACTTCAAGACTAACTCCTCTAAATCAGTTACCAGTGGCTGCTGCCAGTGGCGCTTCGTCGTGCCTTTCCGGGTTGGACTCAAGTCGATAGTTACCGGAAAAGGCGCAGCAGTCGGACTGAACGGGGGGTTCGTGCATACAGTCCAGCTTGGAGCGAACTGCCTACCCGGAACTGAGTGTCAGGCGTGGAATGAGACAAACGCGGC…
dJNVM0127	ColE1	generated	83	TAGGTCTCACTTCAGGATCTTCTTGAGATCCCATTTGGATCGTCGTAATCTCTTGCTCTGTAAACGAAAAAACCGCCTTGGCGGGCGGTTTTTTCGAAGGTTCGAGGAGTTGGCGCTCTTTGAACCGAGGTAACTGGCTTAGAGGAGCGCAGTAACCAAATTCGTTCTTTCAGTTTAGCCTTAACTGGCACATAACTTCAAGACTAACTCCTCTAAATCAGTTACCAGTGGCTGCTGCCAGTGGCGCTTCGTCGTGCCTTCCGGGTTGGACTCAAGTCGATAGTTACCGGAACAGGCGCAGCAGTCGGACTGAACGGGGGGTTCGTGCATACAGTCCAGCTTGGAGCGAACTGCCTACCCGGAACTGAGTGTCAGGCGTGGAATGAGACAAACGCGGCC…
dJNVM0126	ColE1	generated	82	TAGGTCTCACTTCAGGATCTTCTTGAGATCCCAGTTCTCTGCGCGTAATCTCTTGCCCTGTAAACGAAAAAACCGCCTTGGCAGGCGGTTTAGTCGAAGGTTAAGTCAGTTGGGGACTGCTTAACCGGGTAACTGGCTTCAGCGAGACACAGATACCAAATGCTGTCCTTTCAGTGTAGCCGCTATAAGGCTTCAACTTCAAGAGTTCTGCGTATCTAAATCCACTTTTCAGTTACCAGGTGCGCTTCCAGTGGCGTTCTGTCTGTGCCTACCGGGTTGGACTCAAGTCGATAGTTACCGGAAAAGGCGCAGCAGTCGGACTGAACGGGGGGTTCGTGCATACAGTCCAGCTTGGAGCGAACTGCCTACCCGGAACTGAGTGTCAGGCGTGGAATGAGA…
dJNVM0125	ColE1	generated	81	TAGGTCTCACTTCAGGATCTTCTTGAGATCCCATTTGGATCGTCGTAGTCTCTTGCTCTGTAAACGAAAAAACCGCCTTGGCGGGCGGTTTTTTCGAAGGTTCGAGGAGTTGGCGCTCTTTGAACCGAGGTAACTGGCTTGGAGGAGCGCAGTAACCAAATTCGTTCTTTCAGTTTAGCCTTAACTGGCACATAACTTCAAGACTAACTCCTCTAAATCAGTTACCAGTGGCTGCTGCCAGTGGCGCTTCGTCGTGCCTTTCCGGGTTGGACTCAAGATGATAGTTACCGGATAAGGCGCAGCAGTCGGACTGAACGGGGGGTTCGTGCATACAGTCCAGCTTGGAGCGAACTGCCTACCCGGAACTGAGTGTCAGGCGTGGAATGAGACAAACGCGGC…
dJNVM0124	ColE1	generated	80	TAGGTCTCACTTCAGGATCTTCTTGAGATCCCAGTTTTCTGCGCGTAATCTCTGCCCTGTGAACGGAAAAACCGCCTTGGGGGGCGGTTTAGTCCGAAGGTTAAGTCAGTTGGGGAACTGCTTAACCGTGGTAACAGGGTGTACAAGACCGCTGCCACCCAATTCGTCCTTACAGTTTAGCCGTAGTTTGGCTCTGACTTCAAGAACTCTGTATCAGTAATCTGTTAAACCCCTCTTTACTAGTGGCTGCTGCCAGTGGCGATTTCAGTGGTCTGTCGGGGTTGGACTCAAGTGAATAGTTACCGGAGAAGGCGCAGCAGTCGGACTGAACGGGGGGTTCGTGCATACAGTCCAGCTTGGAGCGAACTGCCTTCCCGGAACCGAGTGTCAGGCGTGGAA…
dJNVM0160	ColE1	random	99	TAGGTCTCACTTCAGGATCTTCTTGAGATCCCATTTGGATCGTCGTAATCTCTTGCTCTGTAAACGAAAAAACCGCCTTGGCGGGCGGTTTTTCGAAGGTTCCAAGAGTTGGCGCTCTTTGAACCGAGGTAACTGGCTTATGAGGTGCACAGTAACCAAAACTTGTTCTTTCAGTTTAGCCTTAACCGGCGCATAACTTCAAGACTAACTCTCTAAATCAGTTACCAGTGGCTGCTGCCAGTGGTGCTTTTGCATGTGTTACCGGGTTGTACTCAAGATGATAGTTACCGGATCAAGGCGCAGCAGTCGGACTGAACGGGGGGTTCGTGCATACAGTCCAGCTTGGAGCGAACGGCCTACCCGGAACTGAGTGTCAGGCGTGGAATGAGATAAACGCGG…
dJNVM0159	ColE1	random	98	TAGGTCTCACTTCTGGATCTTCTTGAGATCCCATTTGGATCGTCGTAATCTCTTGCTCTGTAAACGAAAAAACCGCCTTGGCGCGCGGTTTTTTCGAAGGTTCGAGGAGTTGGCGCTCTTTGAACCCAGGTAACTGGCTTGGAGGAGCGCAGTAACCAAATTTGTTCTTTCACTTTAGCCTTAACTGGCACATAACTTCAAGACTAACTCCTCTAAATCAGTTACCAGTGGCTGCTGCCAGTGGCGTTTTGTCGTGCCTCTCCGGGTTGGACTCAAGATGATAGTTACCGGAGAAGGCGCAGCGGTCGCACTGAACGGGGGGTTCGTGCATACAGTCCAGCTTGGAGCGAACTGCCTTCCCGGAACTGAGTGTCAGGCGTGGAATGAGATAAACGCGGC…
dJNVM0158	ColE1	random	97	TAGGTCTCACTTCAGGATCTTCTTGAGATCCCATTCGGCTCGTCGTAATCTCTTGCTTGTAAACGAAAAAACCGCCTTGGCGGGTGGTTTTTCGAAGGTTCCAAGAGTTGGCGCTCTTTAACCGAGGTAACTGGCTTTTGAGGACCGCAGTAATCTAAACTTGTTCATTCAGTTTAGCCTTAACCGGCCGCATAACTTCAAGACTAACTCCTCTAAATCAGTTACCAGTGGCTGCTGCCAGTGGTGCTTTTGCATGTCTTACCGGCTTGGACTCAAGATGATAGTCACCGGATCAAGGTGCAGCAGTCGGACTGAACGGGGGGTTCGTGCATACAGTCCAGCTTGGAGCGAACTGCCCACCCGGAACTGAATGTCAGGCGTGGAATGAGATAAACGCGG…
dJNVM0157	ColE1	random	96	TAGGTCTCACTTCAGGATCTTCTTGAGATCCCATTAGATCGGCGTAATCTCTTGCTCTGTAAACGAAAAAACCGCCTTGCCGGGGGGTTTTTCGAAGGTTCCAAGAGTCGGCGCTCTTAGAACCGAGGTAACTGGCTTATGAGGAGCACAGTAACCAAAACTTGTTCTTTCAGTTTAGCCTTAACCGGCGCATAACTTCAAGACTAACTCCTCTAAATCAGTTACCAGTGGCTGCTGCCGTGGTGCTTTTGCATGTCTTACCGGGTTGGACTCGAGATGATAGTTACCGGATCAAGGCGGAGCAGTCGGACTGAACGGGGGGTTCGTGCATACAGTCCAGCTTGGAGCGACTGCCTACCCGGAACAGAGTGTCAGGCGTGGAATGAGTATAAACGCGGC…
dJNVM0156	ColE1	random	95	TAGGTCTCACTTCAGGATCTTCCTGAGATACCATTTGGATCGTCGTAATCTCTTGCTCTGTAACGAAAAAACCGCTTTGGCCGGCAGTTTTTTCGAAGGTTCGAGGAAGTTGGCGCTCTTTGACCCGAGGTACCTGGCTGGAGGAGCGCCGTAACCAAATTCGTTCTTTCAGTTTAGCCTTAACTGGCCCAGAACTTCAAGACTAGATTCCTCTAAATCAGTTACCAGTGGCTGCTGCCAGTGGCGCTTTTGCATGCCTTTCCGGGTTGGACTCATAGATGACAGTTACCGGATAAGGCGCAGCGGGCGTACTGAACGGGGGGTTCGTGCAGACAGTCAGCTGTGGAGCGAACTGCCTACCGGAACTGAGTGTCAGGCCTGGAATGAAACAAACGCGGC…
dJNVM0155	ColE1	random	94	TAGGTCTCACTTCAGGATCTTCTTGAGATCCCACTTTGGATCGTCGTAATCTCTTGCTCTGTAAATGGAAAAACCGGCTTGGCGGGCGGTTTTTTCGAAGGGTCGAGGAGTTGGCGCTCTTCGAACCGAGGTAACTGCCTTGGAGGAGGCGAGTAAACAAATTCGTTCTTTCAGTTTAGCCTGAACTCGAACATAACCTCAAGACTAACGCCTCCAAATCAGTTACCAGTGGCTGCTGCCAGTGGCGCTTTTGCATGCCTTTCCGGGTTGGACTCAAGATGACAGTGACCGGATAAGGCGCAGCAGTCGGACTGAACGGGGGTTCGTGCATACCGTCCAGCTTAGAGCGAACTGCCTACCCGGAACTGAGTGTGAGGCGTGGAATGAGACAAACGCGTG…
dJNVM0154	ColE1	random	93	TAGGTCTCACTTCAGGATGTTCTTGAGATCCTTTTGGATCGTCGAAATCTCTTGCTCTGTAAAAGAAAAAACGGCCTTGCGGGACGGTTGTTTTCAAAAGTTCGAGGAGATGGCGCTCTTTGAACCGAGGAACTGGTTTAAAGGAGCGCAGTAACCAGATTCGTTCTTTCAGTTTGGCCTTAACTGGCACATAACTTCAAGACTACCTTCTCCAAATCAGTTACCAGTGGCTGCTGACCACTGGCGCTGTTGCATGCCTTCCGGGTGGACTGAAGTTGACAGTTACGGATAAGGCGCACCAGTCGGACTGCACGGGGGTTCGTGCATACAGTCCATCTTGGAGCGAGCTGCCTACCCGGAACTGAGTGTCAAGCGTGGATGAGATAAACGCGGCCTTAA…
dJNVM0153	ColE1	random	92	TAGGTCTCACTTCAGGGATTCTTGAGATTCCATTTGGATCGCCGTCAATCTCTTGCTCTGTAAACGAAAAAACCGCCTTGCGGAGCTGTTATTCGAAGGTTCCAAGAGTTGGCGCTCTTTGAACCAAGGTCAACTGGCTTATGCGGAGCACAGTAACCAAAACTGGTTCTTATCATTTTAGCCTTAACCGGCGCATATCTTCAAGACTAACCCCTCTAAATCAGTTACAGTGGCTGCTGCCAGTGGTGCGTTTGCCATGTTTACCGGTTTGGAATCAAGATGATAGTTACCGGATCAAGGCGCGGCAGCCGGACCGAACGGGGGGTTCGTGCATACAGTCCAGCTTGAGCGATCTGCCTGCCAGGAACTGAGTGTGAGGCGTGGAATGAGATAAACGCG…
dJNVM0152	ColE1	random	91	TAGGTCTCACTTCAGATCATTCTTGAGCTCCCATTTGGATCGTCGTATGTCCTCCTCTGTAAACGAAAAAACCGCCTTGGCGGGCGGTTTTTTGGAAGGTTCCAGGATTGGCGATCTTTCAACCGAGGTAACTGGCTTAGAGGAGCGCAGTAACCAAATTCGTTCTTCCACTTTACCCGTAACTGGCAAATAACTTCAAGACTAACTCCTCTAAATCAGTTACAGTGGCTGCTGCCGAGTGGCGCTTTTGAATTCCTTTCCGGGTTGGACACATGATGACAGTTACCGGATAAGGCGCAGATGTAGGACTGAACGGGGGGTCGACATACAGTCCAGCTTGGAGGATCTTCCTACCCGGAACTGAGTGTCAAGCATGGAATGAGACAAAGGCGGCCTAAC…
dJNVM0151	ColE1	random	90	TAGGTCTCACTTCAAAGGATCTTCTTGAGATCCTTTTTTTCTGCGCGTAATCTCTGCCAGTAAACGAAAAAACCGCCTGGAGGCGGTTTAGACGAAGTTAAATCATTGGGGACTGCTTAACCGGTTAACTGGCTTGGTGGAGCACAGATAGCCGACTCCTGTCCTTCTAGTGTAGCCGAGTTAGGCCACCACTTCAGGAACTCTTAATATCTCATTCCACCTGTCCAGTTACCAAGTTGGCTGCTGCCAGTGGCGCTTCTGTCAGGGTATTACCGGGTCGGACTCTAAGATGATAGTTACCGGATAAGGCGCAGCGTTCGAGCTGAACGTGGGGGTTCGTGCACACAGCCCAGCTTGGAGCGAGCGACCTACACCAGCCGAGATATCCTACAGGGTGAG…
dJNVM0150	ColE1	random	89	TAGGTCTCACTTCATTTGTTGACGCAGCTAGCGCAAGGAACATTAATATAACTAGATTGTAAAACGAAAAAATCGCCTTGGCGGGCGGTTTTCGAAGGTTCGTAGAGTTGGCGCTCTTTGAAGCGAGGTAGCTGCTAAGAGGAGCACAGTCTCCAACAGCTTGTTCTTTCAGTTTAGCCTTATTAGGTGCTATAACTCAAGACTCCAACTCCTCTAAATCAGTTAGCAATGGCGGCTGCCAATGAGTTAAGTCATGTCTTTCGGGGTTGGACTTCAGACGATAGTTACCGGATAAGACGCAGCGGTCGGGCTGAACGGGGGGTGCGTGCTCACAGCGTCAGATAGAGCGAACGACCTTACACCGAACTGGAGACGAACCAACATACGTGAGCTATGTGA…
dJNVM0149	ColE1	random	88	TAGGTCTCACTTCGCTTCGTTGACGCACCTAGCGCAAGGAGATTAACGCTAACTAAGGTTCGAAAACGAAAAAACCGTCCTGGCGGGCGGTCTTCGAAGGTTCATAGAGTTGGCGCTTTGAACCGAGCTAACTGGCTCTGAAGAGACACGTCGCCAAACTTGTTCTTTCAGTTTAGCCTTATCAGGTGCATAACTGTAAGGCTCAACTCCCTCTAAATCAGTTACGAATGGCTGCGCCAGTGCATTTAAGTCCTGGCTTTCCGGGTTGGACTCAAGATAATCAGTTACGGATAATGCGCAGCGGTCGGGCTGAACGGCGGGTTCGTGCACACAGCCCAACTTGGGAGGAACGACAACACACGGAACTAGAGACCAATAGCGTGAGGCTATGAGAAAGCG…
dJNVM0148	ColE1	random	87	TAGGTCTCACTTCAGGATCTTTTTGAGATCCATTTTGGATCGTCGTCAATCTCTTTTGCTCTGTAAACGAAAAAACGCCTGGCGAGGGCGCGGTTTTTTCGAAGGTTGAGGAGTTGGCGCTATTTCACGCGGTAATCTGAGCTTGGAGTAGCGCAGGAACCAAATTCGTGCTATCAGTTTAGCCTTAACTTGGCTCATAACTTAAGGACTAATTCTTCTAAATGCATTTACCAGTGGCTGCGCCAGTGCCGCTTTTGCATGCCCTTCCGGGTTGGACTCAAATGAGTTATCCGGTAAGGCTTAGAGTCGTACTGAACGGAGGAGTTCGTGCATACTAGTCCAGCTTGGAAGCGACCTGCCTACCCGGAACGATGAGTGTCGGCGTGGAAGGACAACGCG…
dJNVM0147	ColE1	random	86	TAGGTCTCACTTCAGGATCTGCTTGAGAACCCATTGGATCGCCGTAATCTGCTTGCTCTGTAACGAAAAACCCAGCTTCGGACGGGCCGCTTTTATCGAAGGTTCGAGAGTTGGCGCGCTTCGAACCGAGGTAACTGGTAGAGAGTCGCAGTTAACCAAATTCGTTCTTTCAGTCTTAGCCTTACACTGCACATAACTTCAGACTAACGCCTCTAAATCAGCGTTATCATTGTCTGGTTCCAGCTGGCGGCTTTTGCATGCTTCCCGGGTTGAGACTCAGAGATGACCAGTTTTGGTAAGGCGCATCATCGGACCTGTACCGGGGAGTTCGTGCAATAGTACCAAGCTTGGGCTGAACTCCTACCCGGAATGAGTGTCAGGTGGTGAATGACACAAATC…
dJNVM0146	ColE1	random	85	TAGGTCTCACTTCAACTATCTTCCTTAAGAATCCCAGTTTGGATCGTCGTAATCTTTTCTCGTAAACGGAAAAAACCCCTTTGCGAGCGGTCTTTTCGAGGTTCGCGGAGTTGGCGCTCTTGGAACCGGTCATGGCTATGGACGGAGTAGTAACCAAATATCGGTAATTCATTAGCACTTAACTGGCCACATAAGTTCAAGCTAAACACCTCTAAATCAGTTACCATGTCTGCTGCCAGGGCGCTTTTGCATGCCTTTCCGGTGTGGACTCAATGATGACAGTTACCGGATAGGCGGCCAGCAGGCTGAATTGAACGGGGGATTCGTGCCTACAGTCCATATTGGAGCGAACCTGCCTGACCCGGAACTAAGTGTCAGGCGTGGAATGAGACAAACGCG…
dJNVM0162	ColE1	random	84	TAGGTCTCACTTCAGGATCTTCTCGGAGATCCCATTTGGATCGTCGTATCCTTACTCGTGAACAAAAAACCCCCTAGCGGGGCCGTTATTTCGAAGGTTCGAGGAGTTGGCGCCGAGTGTGAACCGTGGGTAACTGGCTTGGATGGAGCGCAGTAACCCAATTCGGTTCTTTCAGTTTACGCCTTAACGGCACATCACGTTCATGACTAACACCTCTAAATCAGTTACCAGTTTCTGCTGCCAGTGGAGCTTGTTGATGCCATTTCCGGGTGGACTCAAATATGACGTTTACTGGATAAGGCGCAGCAGTGGACTGAACGGGGGTTCGTGCATCAGTCCAGGCTTGGCAGCGAACGCCACCCGGAACTAAGTGTCAGCGTGGAATGAGACAATCGCGGC…
dJNVM0144	ColE1	random	83	TAGGTCTCACTTCAGGATCTTTTGAGATCCCGTTTCGATGCGTGAACTCTTGCTCTGTAAACGAAAAAACCCCTTTGCGTTTCGGGCGGTTTTCGAAGTTTCGAGGGATGGCGCCTTGGAAACCGACGTGAAGCTGGCTTGGAGGAAGCGCAGTAACCAAATGTTCTTTCCGTTTAGCCTAACTCGCACATAACTGCAGACCATACCTCTATATATCAGCTTACCAGTGGCTGCTGCCAGTTGCGCTTTTGAAGTGCCTTTTCGGTGGGACTCAAGATGACAATACCGGAAAGGCGCAGCAGTGGACGAACGCCGTGGGTTCGTGCATACAGTTACGCGTTGGGAGGCGAACTTCCTACCCGGAAACTGAGTGTTCGGGTGGAATGAGACTAAACCCGG…
dJNVM0143	ColE1	random	82	TAGGTCTCACTTCGCATGGGAGCTCTATGAAATCCAAAAAGATCCTTGAGGGTCCTTATGAGGTTCAGCATACTATACCCCTCAAACCAAATAAACCACCCGCAAGGTGGTTTTTCGATGGTTCACGTAATCCGGGCAAGTTTCTGCAACCGAGTAACTGGCTTAGAGAGCCGGAGTCACCGAAAAGATCGTTGTTTGAGCCTTAATCGGCGCTTAACTTCAAGACTAACCTTCTATCAATTACCTATAAGCTGCTGTCAATGGCGATTTGTCGTTTTCCGGGTTGGATCAAAGAGGTAGTTACTGGTAACGGGCCAGCCCTCGAACTGAACGACGGGATCGTGCATACAGTCCAGCTTGGAGCCGATACTCCTCCCCGAGCCGAGTTCAGGCATAGAG…
dJNVM0142	ColE1	random	81	TAGGTCTCACTTCAGGATGTTCTTGAGATCCCATTTGCATCGTCTTAATCTCTATGGTGTGTAAACGAAAAACCGCCCTCGAGCGGCTGGCTTTTTTCGAGTTCGAGGAGGTTTGCGTCTTTGAACCGAGTAACTGGCTTAGGGAGCGGTAACCAAATCCGGTCCGTATATTTGCCTAACTGGCACATAACTACAAGACTACTCCTATAAATCAGTTACCGTCGGCTTCGTGCAGCGGCGATTGTGCTGCCATTTTCGGGGTTTGGACTCAAGATGACAGTCATTAGGATTAAGGCGCAGCAGTCGGATCATGAACAAGTGGCGTACGTTTCATACAATCCGCTTGAGCGAACGCCTACCCCGGAACTGGAGTGTGGTATGAATGAGACAAACGACGGC…
dJNVM0141	ColE1	random	80	TAGGTCTCACTTCGCAAGTGACTAAGTCTATATTACCAAAAAGATCCTCGACGATCGTTTAGAGGTGCAGTACTCTATCCCTCAAAGAAAAAATCCAGCCCGGCAATTGGTGTTTTTTCGAAGGTCATTAACCGGAGGTTCGTGAACCGAGGTAACCTGCTTATGCGGAGCGGAGGTCGCGCAAACCAGTTCGTTAAGTTGTACCTTAACTGGCGCAACACTCAAGACTAACTCTCTAATCAATTACAGTGGCCCCTAGCCGATGGGCATAAGTCTGCGCTATCCGAGTTGGACTCCAAGAGAAATTACTGGAACCGGGCCTGCAAGTTGCACTGAACGGATGGTTCGTTCGAATACAGTCCAGCTTGAAGCCTGACTGCCTTCCCGGCAGCCGAGTAG…
dJNVM0072	Rep3	WT	100	TATTATGCTCTTCATAGTTGTATCGTCCGCTCGCCGCAGTCCCAGCGACCGAGCGTTAGCGAGCGAGTGGGCGAGGAAGCGGAAGTGAATCCGTCGCCTGATTGAGCACATACGCACGGTTTTTCGGGAGGTGATATGCGCTGAACCCGCATGAATACTGGATTTCCACAGGGTTGGAGGGGGTGTATTCGGAACTTGCAATTCTGCTTTTTTGCAACGCATTGTTTTTATTGGTTTTTTGTTTTCAGCACTCCAAGTTATCCACAGGCTCGTCGTTAAGTTTTTAGATCTTGTTTTTAAGATCTTGTTTTTAATACTTGTTTTAGCGCCAAAATTCCTTATAGAAAACAAAATGTTACAACGCTATAGGTGATATGATTTAAGGTAAAGGTGATATAA…
dJNVM0110	Rep3	WT with 60bp removed	NA	TATTATGCTCTTCATAGTTGTATCGTCCGCTCGCCGCAGTCCCAGCGACCGAGCGTTAGCGAGCGAGTGGGCGAGGAAGCGGAAGTGAATCCGTCGCCTGATTGAGCACATACGCACGGTTTTTCGGGAGGTGATATGCGCTGAACCCGCATGAATACTGGATTTCCACAGGGTTGGAGGGGGTGTATTCGGAACTTGCAATTCTGCTTTTTTGCAACGCATTGTTTTTATTGGTTTTTTGTTTTCAGCACTCCAAGTTATCCACAGGCTCGTCGTTAAGTTTTTAGATCTTGTTTTTAAGATCTTGTTTTTAATACTTGTTTTAGCGCCAAAATTCCTTATAGAAAACAAAATGTTACAACGCTATAGGTGATATGATTTAAGGTAAAGGTGATATAA…
dJNVM0071	Rep3	generated	99	TATTATGCTCTTCATAGTTGTATCGTCCGCTCGCCGCAGTCCCAGCGACCGAGCGTTAGCGAGCGAGTGGGCGAGGAAGCGGAAGTGAATCCGTCGCCTGATTGAGCACATACGCACGGTTTTTCGGGAGGTGATATGCGCTGAACCCGCATGAATACTGGATTTCCACAGGGTTGGAGGGGGTGTATTCGGAACTTGCAATTCTGCTTTTTTGCAACGCATTGTTTTTATTGGTTTTTTGTTTTCAGCACTCCAAGTTATCCACAGGCTCGTCGTTAAGTTTTTAGATCTTGTTTTTAAGATCTTGTTTTTAATACTTGTTTTAGCGCCAAAATTCCTTATAGAAAACAAAATGTTACAACGCTATAGGTGATATGATTTAAGGTAAAGGTGATATAA…
dJNVM0070	Rep3	generated	98	TATTATGCTCTTCATAGTTGTATCGTCCGCTCGCCGCAGTCCCAGCGACCGAGCGTTAGCGAGCGAGTGGGCGAGGAAGCGGAAGTGAATCCGTCGCCTGATTGAGCACATACGCACGGTTTTTCGGGAGGTGATATGCGCTGAACCCGCATGAATACTGGATTTCCACAGGGTTTGAGCGGGTGTATTCGGAACTTGCAATTCTGCTTTTTTGCAACGCATTGTTTTTATTGGTTTTTTGTTTTCAGCACTCCAAGTTATCCACAGGCTCGTCGTTAAGTTTTTAGATCTTGTTTTTAAGATCTTGTTTTTAATACTTGTTTTAGCGCCAAAATTCCTTATAGAAAACAAAATGTTACAACGCTATAGGTAATATGATTTAAGGTAAAGGTAATATGA…
dJNVM0069	Rep3	generated	97	TATTATGCTCTTCATAGTTCAACCACCAGGCAAAGAATGAGGTGAGATAAAAACCTATCATTTTTACCATTGGTGAGCAATTATATTTCCACCCCCCATTTTCCTGTGAATATTACCTTAAATCTCCTCACCTTTACCTTAAATTACCTCACCCAAGAACCTTAAATTATATCACCTTTACCTTAAATTCCCCCACCTATGCACGTGTAACGCATTGTTTTTAATCAGGAATTTCGACCCTAAAACAAGTATTAAAAACAAGATCTTAAAAACAAGATCTAAAAACTTAACGACGAGCCTGTGGATAACTTGGAGTGCTGAAAATAAAAACCCAATAAAAACAATGTATTGCAAAAAATCAGGATTGAAAATTCCGAATACACCCCCTCCAACCCTGTG…
dJNVM0068	Rep3	generated	96	TATTATGCTCTTCATAGTTTAACCACCAGGCCAAAAATGAGGTGAAATAAAAACCTATCACCTTTAGCATTGGTGAGCAATTATATTTCCACCCCCCATTTTCCTGTGAATATTACCTTAAATCTCCTCACCTTTACCTTAAATTACCTCACCCAAGCACCTTAAATTATATCACCTTTACCTTAAATCATATCACCTATAGCGTTGTAACATTTTGTTTTCTATAAGGAATTTTGGCGCTAAAACAAGTATTAAAAACAAGATCTTAAAAACAAGATCTAAAAACTTAACGACGAGCCTGTGGATAACTTGGAGTGCTGAAAACAAAAAACCAATAAAAACAATGCGTTGCAAAAAAAGCAGAATTGCAAGTTCCGAATACACCCCCTCCAACCCTGT…
dJNVM0067	Rep3	generated	95	TATTATGCTCTTCATAGTTGTATCGTCCGCTCGCCGCAGTCCCAGCGACCGAGCGTTAGCGAGCGAGTGGGCGAGGAAGCGGAAGTGAATCCGTCGCCTGATTGAGCACATACGCACGGTTTTTCGGGAGGTGATATGCGCTGAACCCGCATGAATACTGGATTTCCACAGGGTTGGAGGGGGTGTATTCGGAACTTGCAATTCTGCTTTTTTGCAACGCATTGTTTTTATTGGTTTTTTGTTTTCAGCACTCCAAGTTATCCACAGGCTCGTCGTTAAGTTTTTAGATCTTGTTTTTAAGATCTTGTTTTTAATACTTGTTTTAGCGCCAAAATTCCTTATAGAAAACAAAATGTTACAACGCTATAGGTGATATGATTTAAGGTAAAGGTGATATAA…
dJNVM0064	Rep3	generated	94	TATTATGCTCTTCATAGTTGTATCGTCCGCTCGCCGCAGTCCCAGCGACCGAGCGTTAGCGAGCGAGTGGGCGAGGAAGCGGAAGTGAATCCGTCGCCTGATTGAGCACATACGCACGGTTTTTCGGGAGGTGATATGCGCTGAACCCGCATGAATACTGGATTTCCACAGGGTTGGAGGGGGTGTATTCGGAACTTGCAATTCTGCTTTTTTGCAACGCATTGTTTTTATTGGTTTTTTGTTTTCAGCACTCCAAGTTATCCACAGGCTCGTCGTTAAGTTTTTAGATCTTGTTTTTAAGATCTTGTTTTTAATACTTGTTTTAGCGCCAAAATTCCTTATAGAAAACAAAATGTTACAACGCTATAGGTAATATGATTTAAGGTAAAGGTAATATGA…
dJNVM0063	Rep3	generated	93	TATTATGCTCTTCATAGTTGTATCGTCCGCTCGCCGCAGTCCCAGCGACCGAGCGTTAGCGAGCGAGTGGGCGAGGAAGCGGAAGTGAATCCGTCGCCTGATTGAGCACATACGCACGGTTTTTCGGGAGGTGATATGCGCTGAACCCGCATGAATACTGGATTTCCACAGGGTTGGAGGGGGTGTATTCGGAACTTGCAATTCTGCTTTTTTGCAACGCATTGTTTTTATTGGTTTTTTGTTTTCAGCACTCCAAGTTATCCACAGGCTCGTCGTTAAGTTTTTAGATCTTGTTTTTAAGATCTTGTTTTTAATACTTGTTTTAGCGCCAAAATTCCTTATAGAAAACAAAATGTTACAACGCTATAGGTAATATGATTTAAGGTAAAGGTAATATGA…
dJNVM0062	Rep3	generated	92	TATTATGCTCTTCATAGTTGTATCGTCCGCTCGCCGCAGTCCCAGCGACCGAGCGTTAGCGAGCGAGTGGGCGAGGAAGCGGAAGTGAATCCGTCGCCTGATTGAGCACATACGCACGGTTTTTCGGGAGGTGATATGCGCTGAACCCGCATGAATACTGGATTTCCACAGGGTTGGAGGGGGTGTATTCGGAACTTGCAATTCTGCTTTTTTGCAACGCATTGTTTTTATTGGTTTTTTGTTTTCAGCACTCCAAGTTATCCACAGGCTCGTCGTTAAGTTTTTAGATCTTGTTTTTAAGATCTTGTTTTTAATACTTGTTTTAGCGCCAAAATTCCTTATAGAAAACAAAATGTTACAACGCTATAGGTGATATGATTTAAGGTAAAGGTGATATAA…
dJNVM0086	Rep3	generated	91	TATTATGCTCTTCATAGTTGTATCGTCCGCTCGCCGCAGTCCCAGCGACCGAGCGTTAGCGAGCGAGTGGGCGAGGAAGCGGAAGTGAATCCGTCGCCTGATTGAGCACATACGCACGGTTTTTCGGGAGGTGATATGCGCTGAACCCGCATGAATACTGGATTTCCACAGGGTTGGAGGGGGTGTATTCGGAACTTGCAATTCTGCTTTTTTGCAACGCATTGTTTTTATTGGTTTTTTGTTTTCAGCACTCCAAGTTATCCACAGGCTCGTCGTTAAGTTTTTAGATCTTGTTTTTAAGATCTTGTTTTTAATACTTGTTTTAGCGCCAAAATTCCTTATAGAAAACAAAATGTTACAACGCTATAGGTAATATGATTTAAGGTAAAGGTAATATGA…
dJNVM0087	Rep3	generated	90	TATTATGCTCTTCATAGTTGTATCGTCCGCTCGCCGCAGTCCCAGCGACCGAGCGTTAGCGAGCGAGTGGGCGAGGAAGCGGAAGTGAATCCGTCGCCTGATTGAGCACATACGCACGGTTTTTCGGGAGGTGATATGCGCTGAACCCGCATGAATACTGGATTTCCACAGGGTTGGAGGGGGTGTATTCGGAACTTGCAATTCTGCTTTTTTGCAACGCATTGTTTTTATTGGTTTTTTGTTTTCAGCACTCCAAGTTATCCACAGGCTCGTCGTTAAGTTTTTAGATCTTGTTTTTAAGATCTTGTTTTTAATACTTGTTTTAGCGCCAAAATTCCTTATAGAAAACAAAATGTTACAACGCTATAGGTAATATGATTTAAGGTAAAGGTAATATGA…
dJNVM0088	Rep3	generated	89	TATTATGCTCTTCATAGTTGTATCGTCCGCTCGCCGCAGTCCCAGCGACCGAGCGTTAGCGAGCGAGTGGGCGAGGAAGCGGAAGTGAATCCGTCGCCTGATTGAGCACATACGCACGGTTTTTCGGGAGGTGATATGCGCTGAACCCGCATGAATACTGGATTTCCACAGGGTTGGAGGGGGTGTATTCGGAACTTGTAATTCTGCTTTTTTGCAACGCATTGTTTTTATTGGTTTTTTGTTTTCAGCACTCCAAGTTATCCACAGGCTCGTCGTTAAGTTTTTAGATCTTGTTTTTAAGATCTTGTTTTTAATACTTGTTTTAGCGCCAAAATTCCTTATAGAAAACAAAATGTTACAAACGTATAGGTGATATGATTTAAGGTAAGGGTGATATAA…
dJNVM0089	Rep3	generated	88	TATTATGCTCTTCATAGTTGTATCGTCCGCTCGCCGCAGCCCCAGCGACCGAGCGTTAGCGAGCGAGTGGGCGAGGAAGCGGAAGTGAATCCGTAGCCTGATTGAGCACATACGCACGGTTTTTCGGGAGGTGATATGCGCTGAACCCGCATGAATACTGGATTTCCACAGGGTTGGAGGGGGTGTATTCGGAACTTGCAATTCTGCTTTTTTGCAACGCATTGTTTTTATTGGTTTTTTGTTTTCAGCACTCCAAGTTATCCACAGGCTCGTCGTTAAGTTTTTAGATCTTGTTTTTAAGATCTTGTTTTTAATACTTGTTTTAGCGCCAAAATTCCTTATAGAAAACAAAATGTTACAACGCTATAGGTGATATGATTTAAGGTAAAGGTGATATAA…
dJNVM0090	Rep3	generated	87	TATTATGCTCTTCATAGTTGTATCGTCCGCTCGCCGCAGTCCCAGCGACCGAGCGTTAGCGAGCGAGTGGGCGAGGAAGCGGAAGTGAATCCGTCGCCTGATTGAGCACATACGCACGGTTTTTCGGGAGGTGATATGCGCTGAACCCGCATGAATACTGGATTTCCACAGGGTTGGAGGGGGTGTATTCGGAACTTGCAATTCTGCTTTTTTGCAACGCATTGTTTTTATTGGTTTTTTGTTTTCAGCACTCCAAGTTATCCACAGGCTCGTCGTTAAGTTTTTAGATCTTGTTTTTAAGATCTTGTTTTTAATACTTGTTTTAGCGCCAAAATTCCTTATAGAAAACAAAATGTTACAACGCTATAGGTGATATGATTTAAGGTAAAGGTGATATAA…
dJNVM0091	Rep3	generated	86	TATTATGCTCTTCATAGTTGTATCGTCCGCTCGCCGCAGTCCCAGCGACCGAGCGTTAGCGAGCGAGTGGGCGAGGAAGCGGAAGTGAATCCGTCGCCTGATTGAGCACATACGCACGGTTTTTCGGGAGGTGATATGCGCTGAACCCGCATGAATACTGGATTTCCACAGGGTTGGAGGGGGTGTATTCGGAACTTGCAATTCTGCTTTTTTGCAACGCATTGTTTTTATTGGTTTTTTGTTTTCAGCACTCCAAGTTATCCACAGGCTCGTCGTTAAGTTTTTAGATCTTGTTTTTAAGATCTTGTTTTTAATACTTGTTTTAGCGCCAAAATTCCTTATAGAAAACAAAATGTTACAACGCTATAGGTAATATGATTTAAGGTAAAGGTAATATGA…
dJNVM0092	Rep3	generated	85	TATTATGCTCTTCATAGTTGTATCGTCCGCTCGCCGCAGTCCCAGCGACCGAGCGTTAGCGAGCGAGTGGGCGAGGAAGCGGAAGTGAATCCGTCGCCTGATTGAGCACATACGCACGGTTTTTCGGGAGGTGATATGCGCTGAACCCGCATGAATACTGGATTTCCACAGGGTTGGAGGGGGTGTATTCGGAACTTGCAATTCTGCTTTTTTGCAACGCATTGTTTTTATTGGTTTTTTGTTTTCAGCACTCCAAGTTATCCACAGGCTCGTCGTTAAGTTTTTAGATCTTGTTTTTAAGATCTTGTTTTTAATACTTGTTTTAGCGCCAAAATTCCTTATAGAAAACAAAATGTTACAACGCTATAGGTGATATGATTTAAGGTAAAGGTGATATAA…
dJNVM0093	Rep3	generated	84	TATTATGCTCTTCATAGTTGTATCGTCCGCTCGCCGCAGTCCCAGCGACCGAGCGTTAGCGAGCGAGTGGGCGAGGAAGCGGAAGTGAATCCGTCGCCTGATTGAGCACATACGCACGGTTTTTCGGGAGGTGATATGCGCTGAACCCGCATGAATACTGGATTTCCACAGGGTTGGAGGGGGTGTATTCGGAACTTGCAATTCTGCTTTTTTGCAACGCATTGTTTTTATTGGTTTTTTGTTTTCAGCACTCCAAGTTATCCACAGGCTCGTCGTTAAGTTTTTAGATCTTGTTTTTAAGATCTTGTTTTTAATACTTGTTTTAGCGCCAAAATTCCTTATAGAAAACAAAATGTTACAGTGCTATAGGTGATATGATTTAAGGTAAAGGTAATATGA…
dJNVM0094	Rep3	generated	83	TATTATGCTCTTCATAGTTGTATCGTCCGCTCGCCGCAGTCCCAGCGACCGAGCGTTAGCGAGCGAGTGGGCGAGGAAGCGGAAGTGAATCCGTCGCCTGATTGAGCACATACGCACGGTTTTTCGGGAGGTGATATGCGCTGAACCCGCATGAATACTGGATTTCCACAGGGTTGGAGGGGGTGTATTCGGAACTTGCAATTCTGCTTTTTTGCAACGCATTGTTTTTATTGGTTTTTTGTTTTCAGCACTCCAAGTTATCCACAGGCTCGTCGTTAAGTTTTTAGATCTTGTTTTTAAGATCTTGTTTTTAATACTTGTTTTAGCGCCAAAATTCCTTATAGAAAACAAAATGTTACAACGCTATAGGTGATATGATTTAAGGTAAAGGTAATATGA…
dJNVM0095	Rep3	generated	82	TATTATGCTCTTCATAGTTGTATCGTCCGCTCGCCGCAGTCCCAGCGACCGAGCGTTAGCGAGCGAGTGGGCGAGGAAGCGGAAGTGAATCCGTCGCCTGATTGAGCACATACGCACGGTTTTTCGGGAGGTGATATGCGCTGAACCCGCATGAATACTGGATTTCCACAGGGTTGGAGGGGGTGTATTCGGAACTTGCAATTCTGCTTTTTTGCAACGCATTGTTTTTATTGGTTTTTTGTTTTCAGCACTCCAAGTTATCCACAGGCTCGTCGTTAAGTTTTTAGATCTTGTTTTTAAGATCTTGTTTTTAATACTTGTTTTAGCGCCAAAATTCCTTATAGAAAACAAAATGTTACAACGCTATAGGTGATATGATTTAAGGTAAAGGTGATATAA…
dJNVM0096	Rep3	generated	81	TATTATGCTCTTCATAGTTGTATCGTCCGCTCGCCGCAGTCCCAGCGACCGAGCGTTAGCGAGCGAGTGGGCGAGGAAGCGGAAGTGAATCCGTCGCCTGATTGAGCACATACGCACGGTTTTTCGGGAGGTGATATGCGCTGAACCCGCATGAATACTGGATTTCCACAGGGTTGGAGGGGGTGTATTCGGAACTTGCAATTCTGCTTTTTTGCAACGCATTGTTTTTATTGGTTTTTTGTTTTCAGCACTCCAAGTTATCCACAGGCTCGTCGTTAAGTTTTTAGATCTTGTTTTTAAGATCTTGTTTTTAATACTTGTTTTAGCGCCAAAATTCCTTATAGAAAACAAAATGTTACAACGCTATAGGTGATATGATTTAAGGTAAAGGTGATATAA…
dJNVM0166	Rep3	generated	80	TATTATGCTCTTCATAGTGTAAATCCCTCAACCTAAGGTAATGAGTAAAATATAAACATTCCTTTAGGTAAAGGCAATATGATTTAATTTTAATATCCCTTTTCCTGTGAATATTACCTTAAATCATATTGCCTTTACCTTAAATCATATTGCCTATCCACCTTAAATTATATTGCCTTTACCTTAAATTATATTACCTATAGTCTTCTAAACTCTTGAATTTCATAAGAAAATTCGACCCTAAAACAAGTATTAAAAACAAGATCTTAAAAACAAGATCTAAAAACTTAACGGCGAGCCTGTGGAAAACTTGGGGAGGTGAAAACAAAAAACCAATAAAAACAATGTGTTGCAAAAAAGCAGAATTGCAAGTTTTCCAAACCTCCCTGCCAACCCTGT…
dJNVM0085	Rep3	random	99	TATTATGCTCTTCATAGTTGTATCGTCCGCTCGCCGCAGTCCCAGCGACCGAGCGTTAGCGAGCGAGTGGGCGAGGAAGCGGAAGTGAATCCGTCGCCTGATTGAGCACATACGCACGGTTTTTCGGGAGGTGATATGCGCTGAACCCGCATGAATACTGGATTTCCACAGGGTTGGAGGGGGTGTATTCGGAACTTGCAATTCTGCTTTTTTGCAACGCATTGTTTTTATTGGTTTTTTGTTTTCAGCACTCCAAGTTATCCACAGGCTCGTCGTTAAGTTTTTAGATCTTGTTTTTAAGATCTTGTTTTTAATCCTTGTTTTAGCGCCAAAATTCCTTATAGAAAACAAAATGTTACAACGCTATAGGTGATATGATTTAAGGTAAAGGTGATATAA…
dJNVM0084	Rep3	random	98	TATTATGCTCTTCATAGTTGTATCGTCCGCTCGCCGCAGTCCCAGCGACCGAGCGTTAGCGAGCGAGTGGGCGAGGAAGCGGAAGTGAATCCGTCGCCTGATTGAGCACATACGCACGGATTTTCGGGAGGTGATATGCGCTGAACCCGCATGAATACTGGATTTCCACAGGGTTGGAGGGGGTGTATTCGGAACTTGCAATTCTGCTTTTTTGCAACGCATTGTTTTTATTGGTTTTTTGTTTTCAGCACTCAAAGTTATCCACAGGCTAGTCGTGAAGTTTTTAGATCTTGTTTTTAAGATCTTGTTTTTAATACTTGTTTTAGTGCCAAAATTCCCTATAGAAAACAAAATGTTACAACGCTATAGGTAATATGATTTAAGGTAAAGGTAATATGA…
dJNVM0083	Rep3	random	97	TATTATGCTCTTCATAGTTTAACCACCAGGCCAAAAAGGAGGTGAAATAAAAACCTATCACCTTTAGCAGTGGTGAGCAATTATATTTTCACCCCCCATTTTCCTGTGAATATTAGCTTAAGTCTCCTCACCTTTACCTTAAATTACCTCACCCAAGCACCTCAAATTATATCACCTTTACCTTAAATTCACCCACCTATGCACGTGTAACGCATTGTTTTTAATCAGGAATTTCGACCCTAAAACAAGTATTAAAAACAATATCTTAAAAACAAAATCTAAAAACTTAACGGCGAGCCTGTGGATAACTTGGGGTGCTGAAAATAAAAATCAAATAACAACAATGTATTGCAAAAAATCAGGATTGAAAATTCCGAATACACCCCCTCCAACCCTGTG…
dJNVM0082	Rep3	random	96	TATTATGCTCTTCATAGTTGAACCACCAGGCCCAAAATGAGGTGAAATAAAACCTATCACCTATAGCATAGGTGAGCAATTATATTTTCACCTCCCATTTTCCTGTGAATATTACCTTTAATCTCCTCACCTTTACGCTTAAATTACCTCACCCAAGCACATTAAATTATATCACCTTTACCTTAAATCATATCACCTATAGCGTTGTAACATTTTGTTTTCTATAAGGAATTTTGGCGCTAAAACAAGTATTAAAAACAAGATCTTAAAAACAAGATCTAAAAACTTAACGACGAGCCTGTGTATTACTTGGAGTGCTGATAACAAAAAACCAATAAAAACAATGCGTTGCAAAAAACCAGAATTGCAAGTTCCGAATACACCCCCTCCAACCCTGTG…
dJNVM0081	Rep3	random	95	TATTATGCTCTTCATAGTTGTATCGTCCGCTCGCCGCAGTCCAGCGACCGGGCGTTAGCGAGCGAGTGGGCGAGGAAGCGGAAGTGAATCCGTCGCCTGATTGAGCACATACGCACGGTTTTTCGGGAGGCTGATTTGCGCTGGACCCGCATGGCTACTGGATTTCCACAGGGTTGGAGGGGGTGTATTTGGAACTTGCAATTCTGCTTTTTTGCAACGCATTGTTTTTTTTGGTTTTTTGTTTTCAACACTCCGAGTTATCCCAGGCTCGTCGTTTAAGTTTTTAGATCTTGTTTTTAAGATCTTGTTGTTAATTACTTTGTTTTAGCGCCAAAATTCCTTATAGAAAACGAAATGTTACAACGTGTAGGTAATATGATTTAAGGTAAAGGTAATATG…
dJNVM0078	Rep3	random	94	TATTATGCTCTTCATAGTTGTATCGTCCGCTCGCCGAGTCCCAGCGACCGAGCGTTGGCGGGCGAGTGGAGCGAGGAAGCGGAAGTGAATCCGTCGCCTGATTTGAGGACATACGCACGGTTTTCGGGAGTTGATAGGCGCTGACCCCGCCTGAAGTACTGGATTTCCACAGCGTTGGAGGGGGTGTTATTCGCAATTGCAATTCTGCTTTTTTGCAACGCATTGTTTTTAGTGGTTTTTCGTTTTCAGCGCATCCAAGTTATCCACAGGCTCGTCGTTAAGTTTTTAGATCTTGTTTTTAAGATCTTGTTTTTAATACTTGTTTTAGCGCCAAAATTCCTTATAGAAAACAAAATGTTGACAACGCTATAGGTAATATGATTTAAGGTAAGGTCAATA…
dJNVM0169	Rep3	random	93	TATTATGCTCTTCATAGTTGTATCGTCCGCTCGCCGCAAGTCCCAGCGACAGAGCTTAGCGAGTGAGTGGGCGAGGGATCGGAAGTGAATCCGTCACCTGATTGAGCACATACGCACGGTTTTTCGGGAGGGATATGCGCTGAACCCGCATGAATACTGGATTATCCACGGGTTGGAGGGGGTGTATTCGGAACTTGCGATTCTGCTTTTTTGCAACGCATTGTTTTTATTGGTTTTTGGTTTTCAGCCACTCCAAGTTATCCACAGGCTCGTCGTTAAGTTTTTAGGTCTTGATTTTAAGATCTTGTTTTCAGATACTTGTTTTAGCGCACAAAATTACTTATAGCAAAACAAAATCTACAACGCTATAGGTAACATGATTAAGGTAAAGGTAATACG…
dJNVM0076	Rep3	random	92	TATTATGCTCTTCATAGTTATATGTCCGCTCGCCGCAGTCCCAGCGACCGAGCGTAAGCCAGCGAGTGGACCGAGGAAGCGGAAGTGAATCCGTCCCTGATTGAGCACAACGCACGGATTTTCGCGAGTTGATATGCGCTAAACCCGCATTAATACTGGATTTCCACAGGGTTGGAGGGGGTGTATTCGGAACTTGCAATTCTGCTCTTTTTGCAACGCATTGTTTATATTGGTTTCTTGTTTTCAGCTCACTAAGTTATCCAAAGGCGCGTCGTGAAGTTTTTAGATCTTGTTTTTAAGAACTTGTTTTTAATACTTGTTTTAGCGCCAAAATTCCTTGTAGGAAACAAAATGTTACAAGGCTATAGGTAATATGATTTAAGGTAAAGGTAATATGAT…
dJNVM0168	Rep3	random	91	TATTATGCTCTTCATAGTTGTATCGTCCGCTCGCCGCAGTCCCAGCTACCCGAGCGCTACGAGCGAGTGGCGGAGGAAGCGGAAGTGAATCCGTCGCCTTGATTCAAGACATACGCACAGGTTTTTCGGGAGGTGATACGCGCTGAACCGCATAATACTGATTTACACAGGGTTGGAGGGGGTGTATTCGGAACTTGCAATTCTGCTTTTTTACAACGCATTGTTTTTATTGGTTTTTTGTTTTCAGCACTCCAAGTTATCCTCAGGCTCGTCGTTAAGTTTTCTAGATCTTATTTTAAGATCTGTTTTCAATACTTGTTTTAGTGTAAAATTCCTTATGGAAAACAAGAAGTTACAACGCTATAGGTGATATGATTTAAGGTAATGGTTGATATGATC…
dJNVM0099	Rep3	random	90	TATTATGCTCTTCATAGTTGTATCGTCCGCTCGCCGCATTCCCAGCGACCGAGCGTGAGCGATCGAGTGAGGAGGACAGCGGAGAGTAAATTCGTCGCCTGATTGAGCACATACCCACGTGTTTTCCGGAGGTGATATTGCGCTGAACCCGCATGAATAGGGATTTCCACAGGGTTGTAGGGGGTGTATTCGGAACTCCAATTCTGCTTTTTTGAAACGATTGTTTTTATTGGTTTTCTTGTTTTCAAGCACTCCAAGTAATCACAGGTTCGTCGATTAAGATTTTAGATGTTGTTTTTAAGATCTTGTTTTTAATACTTGTTTTAGCGCCAAAATTCCTTATGAAAACAAATGCTACACGCTATAGGTAATATGATTTAAGGTAAAAGGGTAATATGA…
dJNVM0100	Rep3	random	89	TATTATGCTCTTCATAGTTGTATCGTCCGCTCGCCGAGTCCCAGCTCCGAGCGTTGCGAGCGAGTGGGCGAGTAGCGGAAGTGAATCCCGTCGCCTGATTGAGCACATTACGCACGGTTTTCGGGAGGGATATGCGCTGAACCGCACGGGAATACTGGATTTCACAGGGTTGGAGGGGGTGTATTTCGGACTTGCAATTCTGCTTTTTTTGCACCGCATTGTTTTTAATAGGTTATTATTGTTTTCAGCACTCCAAGTTATCCACAGGCATCTGCGTTAAGTTGTTAGACCTTGTTTAAGATCTTGTTTTTTATACTTGTTTTAGCGCCAAAATTCTTATAGAAAACAAAACGTTACACGCTAGGAGGTGATATGATTTAAGGTAAAGGTGATATAATT…
dJNVM0101	Rep3	random	88	TATTATGCTCTTCATAGTGTATCGGTCCGCTCGCCCGCAGTCCCAGCGATCCGAGCGTTAGCGAGCGAGTGGGCGAGGAAGCGGAAGATGAATCCGAATCGCCTGACTTGAGCCATGCGCACGGTTTTTCGGGAGGTGATATTGCGCTGAAACCCGCATGAATACTGGAGTTCCACAGGGTTGGAGGGGGTGTATTCGGACTTGCAATCTGCTTTTGCAACGCATTGTTTTGATTTGGTTTTTGTTATTCAGCGCCTCCAAGTTATTCAACAGGCTCGTCGTTAAGTTTTTAGATCTGTTTGTTAAGATCTTGTTTTTAATACTTGTTAGCTCCAAAATTCTTATATGAAAACAAAATGGTTACAACGCTATAGGTGATAGATTTAAGGAAGTGATGTT…
dJNVM0102	Rep3	random	87	TATTATGCTCTTCATAGTTATCGTACCCGTTCGCCGCATCCCAGCGACGAGCTTTAGCTTAGCGAGTAGGGCAGGAGCGGAAGTGAATCAGTCGCTGGCTCTGAGCACACCGTACGGTTTTCGGGACGGTGATATGCGCTGAATCCGCATGAATACTGGACTTTTCACAGGGTTGGAGGGTGGTGCTTCGGAACTTGCAAATCTCTGCTTTTTTGCATACGCATTGTTTTTATTGGTTTTGATTTCAGCACTCCAAGTTATCCACAGGCTCAGTCGTTAAGTATTTTGATCTTGTTTTTAAGAAATTGTTTTTAATACTTGTCTTAGCGCCAAAATTCCTTTAGAAAACAAAATGTTAAACGCTATTAGGTGATATGATTTCAAGGTAAAGGTGATTTA…
dJNVM0103	Rep3	random	86	TATTATGCTCTTCATAGTTGTATGTCCGCGTCGCCGCAGTCCCAGCGACCGAGCGTTAGCGAGCCGAGTGGGCGAGGAAGCGAAGTGAATCCGTCGCCTATTGAGCACATACGCCCGGGTTTTTCGGGAGTGATATGCGTTGAACCCGCATGAATACCGGTTTCCACAGGGTTGGATGGGGGATCGATTCGGAACTGCAATTCTGCTTTTTTGCAACGAATTGTTTTAATGGATTTTTATTTTCAGCACTCCAAGATATTCCACGCAGGCTACGTGTTAAGTTTTTAGGATCCTGTTTTTAAGAATCGTCGTTTTTAACATGTTTTAGCGCCAAATTTCCTTTATAGAAAGACAAAATGTACAACGCATAGGTAATGTGGTGTAAGGTAAAGCGGATAT…
dJNVM0104	Rep3	random	85	TATTATGCTCTTCATAGTTGTATCATCCGCTCGCCGAGTCCCCGACCGAGCGTTAGCGGAGCGACTGGGCGAGGAAGCGGAAGGGAATCCGCGCTGATGAGCACAACGACGGTTTTGCGGGAGAGTGATAATGCGCTAACCCGGCATGATGACTTGGATTCAGCTAAGGGTTGGAGGTGGGGTATTCGGACTTGCCAATTCGCATTTTTTGCAACGCATTGTTTTTTATTGGTTTTTTGTTTTAGCCACTCCAAGTTTCACGGCTGCGTCGTTAAGTTTCAGCATCACTTGTTTTTAAGATCTGTTTTTAAATGCTTGTTTCTAGCGTCAAAAATTTCCTATAGAAACAAATGTTACAACGCTATAAGGTGATATGATTTAAGGTAAAGGTGACTATAA…
dJNVM0105	Rep3	random	84	TATTATGCTCTTCATAGTTGGATCGTTCCGCTCGCCGCAGTCCCAGCGACCGATGCGTTAGGATGCGAGCTGTGCGAGGAACGCGGAAGTGTATCCGTCGCCTGATTGCACAACGCATGTTTTTCCGGGAAGGTGAATTGAGCTGAACGCGCATGAATACTGGATTTCCACAGGGTCGTAGGGGGCGTATTCGGGACTTGAATTCCGCTTTTTGCAACGCAGTTCATTTATGGTTTTTGTTGTTTCCAGCACTCCTAAGCTTATTCAAAGGCATCGTTAAGTTAGATCTGTTTTCTAACGATCTTCGTTTTTAATCTTGTTTTAGCGCCAAAGTTCCTTATAGCAAAACATAAATGTACAACGCTATAAGGGTGTACTGATTTAAGTGAAAGGTGAATA…
dJNVM0106	Rep3	random	83	TATTATGCTCTTCATAGAGTGATTGTACGCTCGCCGCTAGTCCCAGCGACCGAGCGTTAGGCGAGCGAGTGGTCGAGAAGGCGGAAGAATGATCCCGTCGCCTGATTGCAGCACATACCCGGTTTTCCGGGAGGTGATATGCCTGAACCCCGCCTGAATACTAGATTCCCAGGGTTGGAGGGGGTGATTCGGAACTTGAATTTGGCTTTTTTTGCAACGCATTGTTTTATTGGTTTTGTTTTCAGCAATCCAACAGTTACTCCACAGCTTCGGTAAGTTTTTAGATCTTGCTTTGAATATCCTCGGTTTTATACTTGTTTAGCGCCAAAAATTCCATATAGAAAACAAAATGTGTACACCTCTATAGGTAATCATGATTTAAGGTAAAGGTATTATCAT…
dJNVM0107	Rep3	random	82	TATTATGCTCTTCATAGTTGTTCGCTCCGGCTGCCACATCCCAGCGACCGAGGTTGAGCGATGGGCGGATGGGAAGGAGAGAAGTGAATCCGTCGCCTGATTGGGCACATACGCACGTCTTTTTCGGACGTGATTGCGACTTGAACCGCATGAAACGGGATTTCCACAGGGTTGGAGGGGGGTATTATCGGACTTGCAATTTGCTTTTTGCAACGCATTGTTTTTTTATTGCGTTTTTTTTGTTTGTCAGCACTCCAAGTTATCCACAGGCCGCGTAAGTTTTTGTTTCTTGTTTTTAAGTCTTTGTGTTTATACTGGTTTTACGTCAAAAATCCTATAGAAAACAAAATGTTACAACGCTATGGTGATAATTTAGGTAAAGGTTATATAATCTGTAAG…
dJNVM0108	Rep3	random	81	TATTATGCTCTTCATAGTTGTATCGCGCCGCTCGCCGCAGTCCCAGCGACCAGCGTTGCGATCGGTGGGCGAGGAAGCGTAAGTAGTCGCCTGATTAGCAAAGACGCTCGGTTGTTTGGAGGTGAGCGCTGAACCCCATAATACTGATTTCCACAAGGGATTGGAGGGGTGTATTCGGAACTTGAAATCTGCCTTTTTAGTAAACAGCCATTGTTATTATTGGTTTTTTGTTTTACGCACTCCAACGTTATCCAGCCTCCTGTCTGGGTTAAGTTTTTACTGATTTGTTTTTAAGATCTTGATTTTAATACTTGTTTTTAGCCCAAAATTCCTATAGAACCAACAAAATGTTGACAACGCTATAGGTGGTAATGTTTAGGTAAAGGGATATAATTAAGG…
dJNVM0167	Rep3	random	80	TATTATGCTCTTCATAGTGAAAATCCCTCAACACTAAAGAGATACAGTAAAACTATAAACATTCTTTAACTAAAAGGCAAATATATTAATTATGAGAATCACTCTTCCTGTTGAATTACCTAACTCATTGCCTTTGACATAAATTCTATGCCTATCCACACGTAAATCAATTGCTTACCTTAAATATATCAACCTAAGCTCTAAACCTCTCGAATTTTCATAAAAACAAATTCGACCTAAAACAAGTATTAAAAACAAGATCTTTAAAAAAGGATCAAAAAACGTACCGGAGAGCATGGTGAAACTTGGGGTGATTCAGAAACAAAGAATCATGCAAAACAACAGTTACAAACAAAGATGGTTCGCAAGGATTTAGGCAAAACCCCGCTCACTCTGTCA…
dJNVM0207	ColE1	generated no restriction	84	TAGGTCTCACTTCAGTCAATTCTTGACAATCCATTTGGTTCGTCGTAATCTCTTGCTCTGTAAACGAAAAAACCGCCTTGGCGGGCGGTTTTTCGAAGGTTCTCAGAGCTACCAACTCTTTGAACCGAGGTAACTGGCTTGGAGGAGCGCAGTCACCAAAACTTGTTCTTTCAGTTTAGCCTTAACAGGCGCATGACTTCAAGGCCAACTCCTCTAATTCAGTTACCAGTGGCTGCTGCCAGTGGCGATAAGTCGTGTCTTTCCGGATTGGACTCAAGACGATAGTTACCGGATAAGGCGCAGCGGTCGGGCTGAACGGGGGGTTCGTGCACACAGCCCAGCTTGGAGCGAACGACCTACACCGAACTGAGATACCAACAGCGTGAGCTATGAGAAAGC…
dJNVM0208	ColE1	generated no restriction	78.8	TAGGTCTCACTTCAGTCAATTCTTGACAATCCATTTGGAGCGTCGTAATCTCTTGCTCTGTAAACGAAAAAACCGCCTTGGCGGGCGGTTTTTTCGAAGGTTCGAGGAGTTGGCGCTCTTTGAACCGAGGTAACTGGCTTGGAGGAGCGCAGTAACCAAATTCGTTCTTTCAGTTTAGCCTTAACTGGCACATAACTTCAAGACTAACTCCTCTAAATCAGTTACCAGTGGCTGCTGCCAGTGGCGATAAGTCGTGTCTTTCCGGATTGGACTCAAGACGATAGTTACCGGATAAGGCGCAGCGGTCGGGCTGAACGGGGGGTTCGTGCACACAGCCCAGCTTGGAGCGAACGACCTACACCGAACTGAGATACCAACAGCGTGAGCTATGAGAAAGCG…
dJNVM0209	ColE1	generated no restriction	88.6	TAGGTCTCACTTCAGTCAATTCTTGACAATCCATTTGGAGCGTCGTAATCTCTTGCTCTGTAAACGAAAAAACCGCCTTGGCGGGCGGTTTTTCCGAAGGTTCGAGGAGTTGGCGCTCTTTGAACCGAGGTAACTGGCTTGGAGGAGCGCAGTAACCAAATTCGTTCTTTCAGTTTAGCCTTAACTGGCACATAACTTCAAGACTAACTCCTCTAAATCAGTTACCAGTGGCTGCTGCCAGTGGCGATAAGTCGTGTCTTTCCGGATTGGACTCAAGACGATAGTTACCGGATAAGGCGCAGCGGTCGGGCTGAACGGGGGGTTCGTGCACACAGCCCAGCTTGGAGCGAACGACCTACACCGAACTGAGATACCAACAGCGTGAGCTATGAGAAAGCG…
dJNVM0210	ColE1	generated no restriction	95.2	TAGGTCTCACTTCAGTCAATTCTTGACAATCCATTTGGAGCGTCGTAATCTCTTGCTCTGTAAACGAAAAAACCGCCTTGGCGGGCGGTTTTTCCGAAGGTTCGAGGAGTTGGCGCTCTTTGAACCGAGGTAACTGGCTTGGAGGAGCGCAGTAACCAAATTCGTTCTTTCAGTTTAGCCTTAACTGGCACATAACTTCAAGACTAACTCCTCTAAATCAGTTACCAGTGGCTGCTGCCAGTGGCGCTTTGTCGTGTCTTTTCGGGTTGGACTCAAGTTGATAGTTACCGGAACAGGCGTGGTAGTCGGACTGAACGGGGGGTTCGTGCATACAGTCCAGCTTGGAGCGAACTGCCTACCCGAAACTGAGTGTCAGGCGTGGAATGAGATAAACGCGGC…
dJNVM0211	ColE1	generated no restriction	95.3	TAGGTCTCACTTCAGTCAATTCTTGACAATCCATTTGGAGCGTCGTAATCTCTTGCTCTGTAAACGAAAAAACCGCCTTGGCGGGCGGTTTTTCCGAAGGTTCGAGGAGTTGGCGCTCTTTGAACCGAGGTAACTGGCTTGGAGGAGCGCAGTAACCAAATTCGTTCTTTCAGTTTAGCCTTAACTGGCACATAACTTCAAGACTAACTCCTCTAAATCAGTTACCAGTGGCTGCTGCCAGTGGCGCTTTGTCGTGTCTTTTCGGGTTGGACTCAAGTTGATAGTTACCGGAACAGGCGTGGTAGTCGGACTGAACGGGGGGTTCGTGCATACAGTCCAGCTTGGAGCGAACTGCCTACCCGAAACTGAGTGTCAGGCGTGGAATGAGACAAACGCGGC…
dJNVM0212	ColE1	generated no restriction	93.8	TAGGTCTCACTTCAGTCAATTCTTGACAATCCATTTGGAGCGTCGTAATCTCTTGCTCTGTAAACGAAAAAACCGCCTTGGCGGGCGGTTTTTCCGAAGGTTCGAGGAGTTGGCGCTCTTTGAACCGAGGTAACTGGCTTTGAGGAGCGCAGTAACCAAATTCGTTCTTTCAGTTTAGCCTTAACTGGCACATAACTTCAAGACTAACTCCTCTAAATCAGTTACCAGTGGCTGCTGCCAGTGGCGCTTTGTCGTGTCTTTTCGGGTTGGACTCAAGTTGATAGTTACCGGAACAGGCGTGGTAGTCGGACTGAACGGGGGGTTCGTGCATACAGTCCAGCTTGGAGCGAACTGCCTACCCTGAACTGAGTGTCAGGCGTGGAATGAGATAAACGCGGC…
dJNVM0213	ColE1	generated no restriction	95.4	TAGGTCTCACTTCAGTCAATTCTTGACAATCCATTTGGTGCGTCGTAATCTCTTGCTCTGTAAACGAAAAAACCGCCTTGGCGGGCGGTTTTTCGAAGGTTCCAAGAGTTGGCGCTCTTTGAACCGAGGTAACTGGCTTATGAGGAGCACAGTAACCAAAACTTGTTCTTTCAGTTTAGCCTTAACCGGCGCATAACTTCAAGACTAACTCCTCTAAATCAGTTACCAGTGGCTGCTGCCAGTGGCGCTTTGTCGTGTCTTTTCGGGTTGGACTCAAGTTGATAGTTACCGGAACAGGCGTGGTAGTCGGACTGAACGGGGGGTTCGTGCATACAGTCCAGCTTGGAGCGAACTGCCTACCCGAAACTGAGTGTCAGGCGTGGAATGAGACAAACGCGG…
dJNVM0214	ColE1	generated no restriction	82.4	TAGGTCTCACTTCAGTCAATTCTTGACAATCCATTTGGAGCGTCGTAATCTCTTGCTCTGTAAACGAAAAAACCGCCTTGGCGGGCGGTTTTTCCGAAGGTTCGAGGAGTTGGCGCTCTTTGAACCGAGGTAACTGGCTTGGAGGAGCGCAGTAACCAAATCTGTTCTTTCAGTTTAGCCTTAACCGGCGCATAACTTCAAGACTAACTCCTCTAAATCAGTTACCAGTGGCTGCTGCCAGTGGCGATAAGTCGTGTCTTTTCGGGTTGGACTCAAGACGATAGTTACCGGATAAGGCGCAGCGGTCGGGCTGAACGGGGGGTTCGTGCACACAGCCCAGCTTGGAGCGAACGACCTACACCGAACTGAGATACCAACAGCGTGAGCTATGAGAAAGCG…
dJNVM0215	ColE1	generated no restriction	89.5	TAGGTCTCACTTCAGTCAATTCTTGACAATCCATTTGTATCGTCGTAATCTCTTGCTCTGTAAACGAAAAAACCGCCTTGGCGGGCGGTTTTTCGAAGGTTCCAAGAGTTGGCGCTCTTTGAACCGAGGTAACTGGCTTATGAGGAGCACAGTAACCAAAACTTGTTCTTTCAGTTTAGCCTTAACCGGCGCATAACTTCAAGACTAACTCCTCTAAATCAGTTACCAGTGGCTGCTGCCAGTGGTGCTTTTGCATGTCTTACTGGGTTGGACTCAAGACGATAGTTACCGGATAAGGCGCAGCGGTCGGGCTGAACGGGGGGTTCGTGCACACAGCCCAGCTTGGAGCGAACGACCTACACCGAACTGAGATACCAACAGCGTGAGCTATGAGAAAGC…
dJNVM0216	ColE1	generated no restriction	90.1	TAGGTCTCACTTCAGTCAATTCTTGACAATCCATTTGGAGCGTCGTAATCTCTTGCTCTGTAAACGAAAAAACCGCCTTGGCGGGCGGTTTTTCCGAAGGTTCGAGGAGTTGGCGCTCTTTGAACCGAGGTAACTGGCTTGGAGGAGCGCAGTAACCAAATCTGTTCTTTCAGTTTAGCCTTAACCGGCGCATAACTTCAAGACTAACTCCTCTAAATCAGTTACCAGTGGCTGCTGCCAGTGGCGATAAGTCGTGTCTTTTCGGGTTGGACTCAAGACGATAGTTACCGGATAAGGCGCAGCGGTCGGGCTGAACGGGGGGTTCGTGCACACAGCCCAGCTTGGAGCGAACGACCTACACCGAACTGAGATACCAACAGCGTGAGCTATGAGAAAGCG…
dJNVM0223	ColE1	minimal modification no restriction	99	TAGGTCTCACTTCAGGATATTCTTGAGAACCCATTTGGCTCGTCGTAATCTCTTGCTCTGTAAACGAAAAAACCGCCTTGGCGGGCGGTTTTTTCGAAGGTTCGAGGAGTTGGCGCTCTTTGAACCGAGGTAACTGGCTTGGAGGAGCGCAGTAACCAAATTCGTTCTTTCAGTTTAGCCTTAACTGGCACATAACTTCAAGACTAACTCCTCTAAATCAGTTACCAGTGGCTGCTGCCAGTGGCGCTTTTGCATGCCTTTCCGCGTTGGACTCAAGATGACAGTTACCGGATAAGGCGCAGCAGTCGGACTGAACGGGGGGTTCGTGCATACAGTCCAGCTTGGAGCGAACTGCCTACCGAGAACTGAGTGTCAGGCGTGGAATGAGACAAACGCGGC…
dJNVM0224	ColE1	minimal modification no restriction	98.9	TAGGTCTCACTTCAGGCTCTTCTTCAGACCCCATTTGGCTCGTCGTAATCTCTTGCTCTGTAAACGAAAAAACCGCCTTGGCGGGCGGTTTTTTCGAAGGTTCGAGGAGTTGGCGCTCTTTGAACCGAGGTAACTGGCTTGGAGGAGCGCAGTAACCAAATTCGTTCTTTCAGTTTAGCCTTAACTGGCACATAACTTCAAGACTAACTCCTCTAAATCAGTTACCAGTGGCTGCTGCCAGTGGCGCTTTTGCATGCCTTTCCGCGTTGGACTCAAGATGACAGTTACCGGATAAGGCGCAGCAGTCGGACTGAACGGGGGGTTCGTGCATACAGTCCAGCTTGGAGCGAACTGCCTACGTGGAACTGAGTGTCAGGCGTGGAATGAGACAAACGCGGC…
dJNVM0225	ColE1	minimal modification no restriction	99.2	TAGGTCTCACTTCAGGGTCTTCTTGAGTTCCCATTTGAATCGTCGTAATCTCTTGCTCTGTAAACGAAAAAACCGCCTTGGCGGGCGGTTTTTTCGAAGGTTCGAGGAGTTGGCGCTCTTTGAACCGAGGTAACTGGCTTGGAGGAGCGCAGTAACCAAATTCGTTCTTTCAGTTTAGCCTTAACTGGCACATAACTTCAAGACTAACTCCTCTAAATCAGTTACCAGTGGCTGCTGCCAGTGGCGCTTTTGCATGCCTTTCCGGTTTGGACTCAAGATGACAGTTACCGGATAAGGCGCAGCAGTCGGACTGAACGGGGGGTTCGTGCATACAGTCCAGCTTGGAGCGAACTGCCTACCCTGAACTGAGTGTCAGGCGTGGAATGAGACAAACGCGGC…
dJNVM0227	ColE1	minimal modification no restriction	99	TAGGTCTCACTTCAGAATCTTCTTCAGCTCCCATTTGTATCGTCGTAATCTCTTGCTCTGTAAACGAAAAAACCGCCTTGGCGGGCGGTTTTTTCGAAGGTTCGAGGAGTTGGCGCTCTTTGAACCGAGGTAACTGGCTTGGAGGAGCGCAGTAACCAAATTCGTTCTTTCAGTTTAGCCTTAACTGGCACATAACTTCAAGACTAACTCCTCTAAATCAGTTACCAGTGGCTGCTGCCAGTGGCGCTTTTGCATGCCTTTCCGGATTGGACTCAAGATGACAGTTACCGGATAAGGCGCAGCAGTCGGACTGAACGGGGGGTTCGTGCATACAGTCCAGCTTGGAGCGAACTGCCTACCCAGAACTGAGTGTCAGGCGTGGAATGAGACAAACGCGGC…
dJNVM0228	ColE1	minimal modification no restriction	98.9	TAGGTCTCACTTCAGGACCTTCTTGAGATTCCATTTGGACCGTCGTAATCTCTTGCTCTGTAAACGAAAAAACCGCCTTGGCGGGCGGTTTTTTCGAAGGTTCGAGGAGTTGGCGCTCTTTGAACCGAGGTAACTGGCTTGGAGGAGCGCAGTAACCAAATTCGTTCTTTCAGTTTAGCCTTAACTGGCACATAACTTCAAGACTAACTCCTCTAAATCAGTTACCAGTGGCTGCTGCCAGTGGCGCTTTTGCATGCCTTTCGGGGTTGGACTCAAGATGACAGTTACCGGATAAGGCGCAGCAGTCGGACTGAACGGGGGGTTCGTGCATACAGTCCAGCTTGGAGCGAACTGCCTACCTGTAACTGAGTGTCAGGCGTGGAATGAGACAAACGCGGC…
dJNVM0229	ColE1	minimal modification no restriction	98.8	TAGGTCTCACTTCAGGACCTTCTTGATAGCCCATTTGGATGGTCGTAATCTCTTGCTCTGTAAACGAAAAAACCGCCTTGGCGGGCGGTTTTTTCGAAGGTTCGAGGAGTTGGCGCTCTTTGAACCGAGGTAACTGGCTTGGAGGAGCGCAGTAACCAAATTCGTTCTTTCAGTTTAGCCTTAACTGGCACATAACTTCAAGACTAACTCCTCTAAATCAGTTACCAGTGGCTGCTGCCAGTGGCGCTTTTGCATGCCTTTCAGGGTTGGACTCAAGATGACAGTTACCGGATAAGGCGCAGCAGTCGGACTGAACGGGGGGTTCGTGCATACAGTCCAGCTTGGAGCGAACTGCCTACGTGGAACTGAGTGTCAGGCGTGGAATGAGACAAACGCGGC…
dJNVM0230	ColE1	minimal modification no restriction	99.2	TAGGTCTCACTTCAGGATGTTCTTGATATCCCATTTGGAGCGTCGTAATCTCTTGCTCTGTAAACGAAAAAACCGCCTTGGCGGGCGGTTTTTTCGAAGGTTCGAGGAGTTGGCGCTCTTTGAACCGAGGTAACTGGCTTGGAGGAGCGCAGTAACCAAATTCGTTCTTTCAGTTTAGCCTTAACTGGCACATAACTTCAAGACTAACTCCTCTAAATCAGTTACCAGTGGCTGCTGCCAGTGGCGCTTTTGCATGCCTTTCCGAGTTGGACTCAAGATGACAGTTACCGGATAAGGCGCAGCAGTCGGACTGAACGGGGGGTTCGTGCATACAGTCCAGCTTGGAGCGAACTGCCTACACGGAACTGAGTGTCAGGCGTGGAATGAGACAAACGCGGC…
dJNVM0231	ColE1	minimal modification no restriction	98.9	TAGGTCTCACTTCAGGACCTTCTTGAAATCGCATTTGGAACGTCGTAATCTCTTGCTCTGTAAACGAAAAAACCGCCTTGGCGGGCGGTTTTTTCGAAGGTTCGAGGAGTTGGCGCTCTTTGAACCGAGGTAACTGGCTTGGAGGAGCGCAGTAACCAAATTCGTTCTTTCAGTTTAGCCTTAACTGGCACATAACTTCAAGACTAACTCCTCTAAATCAGTTACCAGTGGCTGCTGCCAGTGGCGCTTTTGCATGCCTTTTCGGGTTGGACTCAAGATGACAGTTACCGGATAAGGCGCAGCAGTCGGACTGAACGGGGGGTTCGTGCATACAGTCCAGCTTGGAGCGAACTGCCTACCCGTAACTGAGTGTCAGGCGTGGAATGAGACAAACGCGGC…
dJNVM0232	ColE1	minimal modification no restriction	98.8	TAGGTCTCACTTCAGGATATTCTTGAAAACCCATTTGGCTCGTCGTAATCTCTTGCTCTGTAAACGAAAAAACCGCCTTGGCGGGCGGTTTTTTCGAAGGTTCGAGGAGTTGGCGCTCTTTGAACCGAGGTAACTGGCTTGGAGGAGCGCAGTAACCAAATTCGTTCTTTCAGTTTAGCCTTAACTGGCACATAACTTCAAGACTAACTCCTCTAAATCAGTTACCAGTGGCTGCTGCCAGTGGCGCTTTTGCATGCCTTTCCAGCTTGGACTCAAGATGACAGTTACCGGATAAGGCGCAGCAGTCGGACTGAACGGGGGGTTCGTGCATACAGTCCAGCTTGGAGCGAACTGCCTAGCCGGAACTGAGTGTCAGGCGTGGAATGAGACAAACGCGGC…
dJNVM0233	ColE1	minimal modification no restriction	99	TAGGTCTCACTTCAGGCTCTTCTTGAGATTCCATTTGCATCGTCGTAATCTCTTGCTCTGTAAACGAAAAAACCGCCTTGGCGGGCGGTTTTTTCGAAGGTTCGAGGAGTTGGCGCTCTTTGAACCGAGGTAACTGGCTTGGAGGAGCGCAGTAACCAAATTCGTTCTTTCAGTTTAGCCTTAACTGGCACATAACTTCAAGACTAACTCCTCTAAATCAGTTACCAGTGGCTGCTGCCAGTGGCGCTTTTGCATGCCTTTCCTGATTGGACTCAAGATGACAGTTACCGGATAAGGCGCAGCAGTCGGACTGAACGGGGGGTTCGTGCATACAGTCCAGCTTGGAGCGAACTGCCTACCCGTAACTGAGTGTCAGGCGTGGAATGAGACAAACGCGGC…

## Sheet: S4_assembly_results
Golden Gate ID	Origin type	Sequence type	Sequence similarity (%)	Strain type plasmid was sequenced from	Replication in NEB (pir-)?	Sequencing summary	Sequencing results
ggJNVM0080	ColE1	WT	100	NEB10B	Y	100% ID	ccaggcatcaaataaaacgaaaggctcagtcgaaagactgggcctttcgttttatctgttgtttgtcggtgaacgctctctactagagtcacactggctcaccttcgggtgggcctttctgcgtttataGAAGACCAAGGAGGACTTTGGCAGGTGCAGCACAAAAGGAAACTCACCGCGATCGCCATTACTCGCATCAGCCTGCAGGATTCTTGCTTAtCGGCCAGCCTCGCAGAGCAGGATTCCCGTTGAGCACCGCCAGGTGCGAATAAGGGACAGTGAAGAAGGAACACCCGCTCGCGGGTGGGCCTACTTCACCTATCCTGCCCGGCTGACGCCGTTGGATACACCAAGGAAAGTCTACACGAACCCTTTGGCAAAATCCTGTATATCGTGCGA…
ggJNVM0081	ColE1	WT	100	NEB10B	Y	100% ID	ccaggcatcaaataaaacgaaaggctcagtcgaaagactgggcctttcgttttatctgttgtttgtcggtgaacgctctctactagagtcacactggctcaccttcgggtgggcctttctgcgtttataGAAGACCAAGGAGGACTTTGGCAGGTGCAGCACAAAAGGAAACTCACCGCGATCGCCATTACTCGCATCAGCCTGCAGGATTCTTGCTTAtCGGCCAGCCTCGCAGAGCAGGATTCCCGTTGAGCACCGCCAGGTGCGAATAAGGGACAGTGAAGAAGGAACACCCGCTCGCGGGTGGGCCTACTTCACCTATCCTGCCCGGCTGACGCCGTTGGATACACCAAGGAAAGTCTACACGAACCCTTTGGCAAAATCCTGTATATCGTGCGA…
ggJNVM0082	ColE1	WT	100	NEB10B	Y	100% ID	ccaggcatcaaataaaacgaaaggctcagtcgaaagactgggcctttcgttttatctgttgtttgtcggtgaacgctctctactagagtcacactggctcaccttcgggtgggcctttctgcgtttataGAAGACCAAGGAGGACTTTGGCAGGTGCAGCACAAAAGGAAACTCACCGCGATCGCCATTACTCGCATCAGCCTGCAGGATTCTTGCTTAtCGGCCAGCCTCGCAGAGCAGGATTCCCGTTGAGCACCGCCAGGTGCGAATAAGGGACAGTGAAGAAGGAACACCCGCTCGCGGGTGGGCCTACTTCACCTATCCTGCCCGGCTGACGCCGTTGGATACACCAAGGAAAGTCTACACGAACCCTTTGGCAAAATCCTGTATATCGTGCGA…
ggJNVM0083	ColE1	WT	100	NEB10B	Y	100% ID	ccaggcatcaaataaaacgaaaggctcagtcgaaagactgggcctttcgttttatctgttgtttgtcggtgaacgctctctactagagtcacactggctcaccttcgggtgggcctttctgcgtttataGAAGACCAAGGAGGACTTTGGCAGGTGCAGCACAAAAGGAAACTCACCGCGATCGCCATTACTCGCATCAGCCTGCAGGATTCTTGCTTAtCGGCCAGCCTCGCAGAGCAGGATTCCCGTTGAGCACCGCCAGGTGCGAATAAGGGACAGTGAAGAAGGAACACCCGCTCGCGGGTGGGCCTACTTCACCTATCCTGCCCGGCTGACGCCGTTGGATACACCAAGGAAAGTCTACACGAACCCTTTGGCAAAATCCTGTATATCGTGCGA…
ggJNVM0084	ColE1	WT	100	NEB10B	Y	100% ID	ccaggcatcaaataaaacgaaaggctcagtcgaaagactgggcctttcgttttatctgttgtttgtcggtgaacgctctctactagagtcacactggctcaccttcgggtgggcctttctgcgtttataGAAGACCAAGGAGGACTTTGGCAGGTGCAGCACAAAAGGAAACTCACCGCGATCGCCATTACTCGCATCAGCCTGCAGGATTCTTGCTTAtCGGCCAGCCTCGCAGAGCAGGATTCCCGTTGAGCACCGCCAGGTGCGAATAAGGGACAGTGAAGAAGGAACACCCGCTCGCGGGTGGGCCTACTTCACCTATCCTGCCCGGCTGACGCCGTTGGATACACCAAGGAAAGTCTACACGAACCCTTTGGCAAAATCCTGTATATCGTGCGA…
ggJNVM0101	ColE1	generated	99	NEB10B	Y	100% ID	AGGATCTTCTTGAGATCCCATTTGGATCGTCGTAATCTCTTGCTCTGTAAACGAAAAAACCGCCTTGGCGGGCGGTTTTTTCGAAGGTTCGAGGAGTTGGCGCTCTTTGAACCGAGGTAACTGGCTTATGAGGAGCACAGTAACCAAAACTTGTTCTTTCAGTTTAGCCTTAACTGGCGCATAACTTCAAGACTAACTCCTCTAAATCAGTTACCAGTGGCTGCTGCCAGTGGTGCTTTTGCATGTCTTACCGGGTTGGACTCAAGATGATAGTTACCGGATAAGGCGCAGCAGTCGGACTGAACGGGGGGTTCGTGCATACAGTCCAGCTTGGAGCGAACTGCCTACCCGGAACTGAGTGTCAGGCGTGGAATGAGACAAACGCGGCCATAACAGCGG…
ggJNVM0100	ColE1	generated	98	NEB10B	Y	100% ID	AGGATCTTCTTGAGATCCCATTTGGATCGTCGTAATCTCTTGCTCTGTAAACGAAAAAACCGCCTTGGCGGGCGGTTTTTTCGAAGGTTCGAGGAGTTGGCGCTCTTTGAACCGAGGTAACTGGCTTAGAGGAGCGCAGTAACCAAATTCGTTCTTTCAGTTTAGCCTTAACTGGCACATAACTTCAAGACTAACTCCTCTAAATCAGTTACCAGTGGCTGCTGCCAGTGGCGTTTTGTCGTGCCTCTCCGGGTTGGACTCAAGACGATAGTTACCGGATAAGGCGCAGCGGTCGGACTGAACGGGGGGTTCGTGCATACAGTCCAGCTTGGAGCGAACTGCCTTCCCGGAACTGAGTGTCAGGCGTGGAATGAGATAAACGCGGCCATAACAGCGGAA…
ggJNVM0099	ColE1	generated	97	NEB10B	Y	100% ID	AGGATCTTCTTGAGATCCCATTTGGATCGTCGTAATCTCTTGCTCTGTAAACGAAAAAACCGCCTTGGCGGGCGGTTTTTTCGAAGGTTCGAGGAGTTGGCGCTCTTTGAACCGAGGTAACTGGCTTTGAGGAGCGCAGTAACCAAATTTGTTCTTTCAGTTTAGCCTTAACTGGCACATAACTTCAAGACTAACTCCTCTAAATCAGTTACCAGTGGCTGCTGCCAGTGGCGCTTTTGCATGCCTTTCCGGGTTGGACTCAAGATGACAGTTACCGGATAAGGCGCAGCAGTCGGACTGAACGGGGGGTTCGTGCATACAGTCCAGCTTGGAGCGAACTGCCTTCCCGGAACCGAGTGTCAGGCGTGGAATGAGACAAACGCGGCCATAACAGCGGAA…
ggJNVM0098	ColE1	generated	96	NEB10B	Y	100% ID	AGGATCTTCTTGAGATCCCATTTGGATCGTCGTAGTCTCTTGCTCTGTAAACGAAAAAACCGCCTTGGCGGGCGGTTTTTTCGAAGGTTCGAGGAGTTGGCGCTCTTTGAACCGAGGTAACTGGCTTGGAGGAGCGCAGTAACCAAATTCGTTCTTTCAGTTTAGCCTTAACTGGCACATAACTTCAAGACTAACTCCTCTAAATCAGTTACCAGTGGCTGCTGCCAGTGGCGCTTTTGCATGCCTTTCCGGGTTGGACTCAAGACGATAGTTACCGGATAAGGCGCAGCAGTCGGACTGAACGGGGGGTTCGTGCATACAGTCCAGCTTGGAGCGAACTGCCTTCCCGGAACTGAGTGTCAGGCGTGGAATGAGACAAACGCGGCCATAACAGCGGAA…
ggJNVM0097	ColE1	generated	95	NEB10B	Y	1 SNP in origin	AGGATCTTCTTGAGATCCCATTTGGATCGTCGTAGTCTCTTGCTCTGTAAACGAAAAAACCGCCTTGGCGGGCGGTTTTTTCGAAGGTTCGAGGAGTTGGCGCTCTTTGAACCGAGGTAACTGGCTTGGAGGAGCGCAGTAACCAAATTCGTTCTTTCAGTTTAGCCTTAACTGGCACATAACTTCAAGACTAACTCCTCTAAATCAGTTACCAGTGGCTGCTGCCAGTGGCGCTTTGTCGTGCCTTCCGGGTTGGACTCAAGACGATAGTTACCGGATAAGGCGCAGCAGTCGGACTGAACGGGGGGTTCGTGCATACAGTCCAGCTTGGAGCGAACTGCCTACCCGGAACTGAGTGTCAGGCGTGGAATTAGACAAACGCGGCCATAACAGCGGAAT…
ggJNVM0078	ColE1	generated	94	NEB10B	Y	100% ID	CCAGGCATCAAATAAAACGAAAGGCTCAGTCGAAAGACTGGGCCTTTCGTTTTATCTGTTGTTTGTCGGTGAACGCTCTCTACTAGAGTCACACTGGCTCACCTTCGGGTGGGCCTTTCTGCGTTTATAGAAGACCAAGGAGGACTTTGGCAGGTGCAGCACAAAAGGAAACTCACCGCGATCGCCATTACTCGCATCAGCCTGCAGGATTCTTGCTTATCGGCCAGCCTCGCAGAGCAGGATTCCCGTTGAGCACCGCCAGGTGCGAATAAGGGACAGTGAAGAAGGAACACCCGCTCGCGGGTGGGCCTACTTCACCTATCCTGCCCGGCTGACGCCGTTGGATACACCAAGGAAAGTCTACACGAACCCTTTGGCAAAATCCTGTATATCGTGCGA…
ggJNVM0079	ColE1	generated	93	NEB10B	Y	100% ID	CCAGGCATCAAATAAAACGAAAGGCTCAGTCGAAAGACTGGGCCTTTCGTTTTATCTGTTGTTTGTCGGTGAACGCTCTCTACTAGAGTCACACTGGCTCACCTTCGGGTGGGCCTTTCTGCGTTTATAGAAGACCAAGGAGGACTTTGGCAGGTGCAGCACAAAAGGAAACTCACCGCGATCGCCATTACTCGCATCAGCCTGCAGGATTCTTGCTTATCGGCCAGCCTCGCAGAGCAGGATTCCCGTTGAGCACCGCCAGGTGCGAATAAGGGACAGTGAAGAAGGAACACCCGCTCGCGGGTGGGCCTACTTCACCTATCCTGCCCGGCTGACGCCGTTGGATACACCAAGGAAAGTCTACACGAACCCTTTGGCAAAATCCTGTATATCGTGCGA…
ggJNVM0096	ColE1	generated	92	NEB10B	Y	100% ID	AGGATCTTCTTGAGATCCCAATTGGATCGACGTAATCTCTTGCTCTGTAAACGAAAAAACCGCCTTGGCGGGCGGTTTTTTCGAAGGTTCGAGGAGTTGGCGCTCTTTGAACCGAGGTAACTGGCTTTCGCAGAGCACAGAAACCAAATTAGTTATTACAGTGTAGCCTTACTTCACCACACACTTCAACACTTCTTTGTTCTGCGAATCCGTTACCAGTGGCTGCTGCCAGTGGCGATAAGTCGTGTCTTTCCGGGTTGGACTCAAGACGATAGTTACCGGATAAGGCGCAGCAGTCGGACTGAACGGGGGGTTCGTGCATACAGTCCAGCTTGGAGCGAACTGCCTACCCGGAACTGAGTGTCAGGCGTGGAATGAGAAACCGCGGCCATAACAGCG…
ggJNVM0077	ColE1	generated	91	NEB10B	Y	1 SNP in origin	CCAGGCATCAAATAAAACGAAAGGCTCAGTCGAAAGACTGGGCCTTTCGTTTTATCTGTTGTTTGTCGGTGAACGCTCTCTACTAGAGTCACACTGGCTCACCTTCGGGTGGGCCTTTCTGCGTTTATAGAAGACCAAGGAGGACTTTGGCAGGTGCAGCACAAAAGGAAACTCACCGCGATCGCCATTACTCGCATCAGCCTGCAGGATTCTTGCTTATCGGCCAGCCTCGCAGAGCAGGATTCCCGTTGAGCACCGCCAGGTGCGAATAAGGGACAGTGAAGAAGGAACACCCGCTCGCGGGTGGGCCTACTTCACCTATCCTGCCCGGCTGACGCCGTTGGATACACCAAGGAAAGTCTACACGAACCCTTTGGCAAAATCCTGTATATCGTGCGA…
ggJNVM0095	ColE1	generated	90	NEB10B	Y	100% ID	AGGATCTTCTTGAGATCCCAAATCTATTGTCGTAGTCTTCTGCTCTGTAAACGAAAAAACCGCCTTGGCGGGCGGTTTTTTCGAAGGTTCGAGGAGTTGGCGCTCTTTGAACCGAGGTAACTGGCTTTCGCAGAGCACAGAAACCAAATTAGTTATTACAGTGTAGCTGTACTTCACCTCACACTTCAACACTTCTTTGTTCTGTGAATCCGTTACCAGTGGCTGCTGCCAGTGGCGATAAGTCGTGTCTTTCCGGATTGGACTCAAGACGATAGTTACCGGATAAGGCGCAGCGGTCGGGCTGAACGGGGGGTTCGTGCACACAGCCCAGCTTGGAGCGAACGACCTACACCAAGCCGAGATACCAACAGCGTGAGCTATGAGAAAGCGCCACGCTTC…
ggJNVM0094	ColE1	generated	89	NEB10B	Y	100% ID	AGGATCTTCTTGAGATCCCATTTGGATCGTCGTAATCTCTTGCTCTGTAAACGAAAAAACCGCCTTGGCGGGCGGTTTTTTCGAAGGTTCGAGGAGTTGGCGCTCTTTGAACCGAGGTAACTGGCTTTCGCAGAGCACAGAAACCAAATTAGTTATTACAGTGTAGCTGTACTTCACCTCACACTTCAACACTTCTTTGTTCTGTGAATCCGTTACCAGTGGCTGCTGCCAGTGGCGATAAGTCGTGTCTTTCCGGGTTGGACTCAAGACGATAGTTACCGGATAAGGCGCAGCGGTCGGGCTGAACGGGGGGTTCGTGCACACAGCCCAGCTTGGAGCGAACGACCTACACCGGGCCGAGATACCAACAGCGTGAGCTATGAGAAAGCGCCACGCTTC…
ggJNVM0093	ColE1	generated	88	NEB10B	Y	100% ID	AGGATCTTCTTGAGATCCCATTTGGATCGTCGTAATCTCTTGCTCTGTAAACGAAAAAACCGCCTTGGCGGGCGGTTTTTTCGAAGGTTCGAGGAGTTGGCGCTCTTTGAACCGAGGTAACTGGCTTTCGCAGAGCACAGAAACCAAATTAGTTATTACAGTGTAGCTGTACTTCACCTCACACTTCAACACTTCTTTGTTCTGCGAATCCGTTACCAGTGGCTGCTGCCAGTGGCGATAAGTCGTGTCTTTCCGGATTGGACTCAAGACGATAGTTACCGGATAAGGCGCAGCGGTCGGGCTGAACGGGGGGTTCGTGCACACAGCCCAGCTTGGAGCGAACGACCTACACCGAACTGAGATACCAACAGCGTGAGCTATGAGAAAGCGCCACGCTTC…
ggJNVM0092	ColE1	generated	87	NEB10B	Y	1 bp deletion 1 bp upstream of origin (backbone)	AGGATCTTCTTGAGATCCCATTTGGATCGTCGTAATCTCTTGCTCTGTAAACGAAAAAACCGCCTTGGCGGGCGGTTTTTTCGAAGGTTCGAGGAGTTGGCGCTCTTTGAACCGAGGTAACTGGCTTGGAGGAGCGCAGTAACCAAATTCGTTCTTTCAGTTTAGCCTTAACTGGCACATAACTTCAAGACTAACTCCTCTAAATCAGTTACCAGTGGCTGCTGCCAGTGGCGCTTTTGCATGCCTTTCCGGGTTGGACTCAAGATGACAGTTACCGGATAAGGCGCAGCAGTCGGACTGAACGGGGGGTTCGTGCATACAGTCCAGCTTGGAGCGAACTGCCTACCCGGAACTGAGTGTCAGGCGTGGAATGAGACAAACGCGGCCATAACAGCGGAA…
ggJNVM0091	ColE1	generated	86	NEB10B	Y	100% ID	AGGATCTTCTTGAGATCCCATTTGGATCGTCGTAATCTCTTGCTCTGTAAACGAAAAAACCGCCTTGGCGGGCGGTTTTTTCGAAGGTTCGAGGAGTTGGCGCTCTTTGAACCGAGGTAACTGGCTTAGAGGAGCGCAGTAACCAAATTTGTTCTTTCAGTTTAGCCTTAACTGGCACATAACTTCAAGACTAACTCCTCTAAATCAGTTACCAGTGGCTGCTGCCAGTGGCGCTTTTGCATGCCTTTCCGGGTTGGACTCAAGATGACAGTTACCGGATAAGGCGCAGCAGTCGGACTGAACGGGGGGTTCGTGCATACAGTCCAGCTTGGAGCGAACTGCCTTCCCGGAACTGAGTGTCAGGCGTGGAATGAGATAAACGCGGCCATAACAGCGGAA…
ggJNVM0090	ColE1	generated	85	NEB10B	Y	1 bp deletion in origin	AGGATCTTCTTGAGATCCCAGTTCGATGCGGCATACTCTTGCTCTGTAAACGAAAAAACCGCCTTGGCGGGCGGTTTTTTCGAAGGTTCGAGGAGTTGGCGCTCTTTGAACCGAGGTAACTGGCTTGGAGGAGCGCAGTAACCAAATTTGTTCTTTCAGTTTAGCCTTAACTGGCACATAACTTCAAGACTAACTCCTCTAAATCAGTTACCAGTGGCTGCTGCCAGTGGCGTTTTGTCGTGTCTTTCCGGGTTGGACTCAAGTCGATAGTTACCGGAACAGGCGCAGCAGTCGGACTGAACGGGGGGTTCGTGCATACAGTCCAGCTTGGAGCGAACTGCCTACCCGGAACTGAGTGTCAGGCGTGGAATGAGACAAACGCGGCCATAACAGCGGAAT…
ggJNVM0159	ColE1	generated	84	NEB10B	Y	100% ID	ccaggcatcaaataaaacgaaaggctcagtcgaaagactgggcctttcgttttatctgttgtttgtcggtgaacgctctctactagagtcacactggctcaccttcgggtgggcctttctgcgtttataGAAGACCAAGGAGGACTTTGGCAGGTGCAGCACAAAAGGAAACTCACCGCGATCGCCATTACTCGCATCAGCCTGCAGGATTCTTGCTTAtCGGCCAGCCTCGCAGAGCAGGATTCCCGTTGAGCACCGCCAGGTGCGAATAAGGGACAGTGAAGAAGGAACACCCGCTCGCGGGTGGGCCTACTTCACCTATCCTGCCCGGCTGACGCCGTTGGATACACCAAGGAAAGTCTACACGAACCCTTTGGCAAAATCCTGTATATCGTGCGA…
ggJNVM0088	ColE1	generated	83	NEB10B	Y	1 SNP in backbone	AGGATCTTCTTGAGATCCCATTTGGATCGTCGTAATCTCTTGCTCTGTAAACGAAAAAACCGCCTTGGCGGGCGGTTTTTTCGAAGGTTCGAGGAGTTGGCGCTCTTTGAACCGAGGTAACTGGCTTAGAGGAGCGCAGTAACCAAATTCGTTCTTTCAGTTTAGCCTTAACTGGCACATAACTTCAAGACTAACTCCTCTAAATCAGTTACCAGTGGCTGCTGCCAGTGGCGCTTCGTCGTGCCTTCCGGGTTGGACTCAAGTCGATAGTTACCGGAACAGGCGCAGCAGTCGGACTGAACGGGGGGTTCGTGCATACAGTCCAGCTTGGAGCGAACTGCCTACCCGGAACTGAGTGTCAGGCGTGGAATGAGACAAACGCGGCCATAACAGCGGAAT…
ggJNVM0124	ColE1	generated	82	EC100D	N	100% ID	AGGATCTTCTTGAGATCCCAGTTCTCTGCGCGTAATCTCTTGCCCTGTAAACGAAAAAACCGCCTTGGCAGGCGGTTTAGTCGAAGGTTAAGTCAGTTGGGGACTGCTTAACCGGGTAACTGGCTTCAGCGAGACACAGATACCAAATGCTGTCCTTTCAGTGTAGCCGCTATAAGGCTTCAACTTCAAGAGTTCTGCGTATCTAAATCCACTTTTCAGTTACCAGGTGCGCTTCCAGTGGCGTTCTGTCTGTGCCTACCGGGTTGGACTCAAGTCGATAGTTACCGGAAAAGGCGCAGCAGTCGGACTGAACGGGGGGTTCGTGCATACAGTCCAGCTTGGAGCGAACTGCCTACCCGGAACTGAGTGTCAGGCGTGGAATGAGACAAACGCGGCCAT…
ggJNVM0086	ColE1	generated	81	NEB10B	Y	100% ID	AGGATCTTCTTGAGATCCCATTTGGATCGTCGTAGTCTCTTGCTCTGTAAACGAAAAAACCGCCTTGGCGGGCGGTTTTTTCGAAGGTTCGAGGAGTTGGCGCTCTTTGAACCGAGGTAACTGGCTTGGAGGAGCGCAGTAACCAAATTCGTTCTTTCAGTTTAGCCTTAACTGGCACATAACTTCAAGACTAACTCCTCTAAATCAGTTACCAGTGGCTGCTGCCAGTGGCGCTTCGTCGTGCCTTTCCGGGTTGGACTCAAGATGATAGTTACCGGATAAGGCGCAGCAGTCGGACTGAACGGGGGGTTCGTGCATACAGTCCAGCTTGGAGCGAACTGCCTACCCGGAACTGAGTGTCAGGCGTGGAATGAGACAAACGCGGCCATAACAGCGGAA…
ggJNVM0122	ColE1	generated	80	EC100D	N	100% ID	AGGATCTTCTTGAGATCCCAGTTTTCTGCGCGTAATCTCTGCCCTGTGAACGGAAAAACCGCCTTGGGGGGCGGTTTAGTCCGAAGGTTAAGTCAGTTGGGGAACTGCTTAACCGTGGTAACAGGGTGTACAAGACCGCTGCCACCCAATTCGTCCTTACAGTTTAGCCGTAGTTTGGCTCTGACTTCAAGAACTCTGTATCAGTAATCTGTTAAACCCCTCTTTACTAGTGGCTGCTGCCAGTGGCGATTTCAGTGGTCTGTCGGGGTTGGACTCAAGTGAATAGTTACCGGAGAAGGCGCAGCAGTCGGACTGAACGGGGGGTTCGTGCATACAGTCCAGCTTGGAGCGAACTGCCTTCCCGGAACCGAGTGTCAGGCGTGGAATGAGATACCGCGG…
ggJNVM0158	ColE1	random	99	EC100D	N	100% ID	AGGATCTTCTTGAGATCCCATTTGGATCGTCGTAATCTCTTGCTCTGTAAACGAAAAAACCGCCTTGGCGGGCGGTTTTTCGAAGGTTCCAAGAGTTGGCGCTCTTTGAACCGAGGTAACTGGCTTATGAGGTGCACAGTAACCAAAACTTGTTCTTTCAGTTTAGCCTTAACCGGCGCATAACTTCAAGACTAACTCTCTAAATCAGTTACCAGTGGCTGCTGCCAGTGGTGCTTTTGCATGTGTTACCGGGTTGTACTCAAGATGATAGTTACCGGATCAAGGCGCAGCAGTCGGACTGAACGGGGGGTTCGTGCATACAGTCCAGCTTGGAGCGAACGGCCTACCCGGAACTGAGTGTCAGGCGTGGAATGAGATAAACGCGGCCATAACAGCGGA…
ggJNVM0157	ColE1	random	98	EC100D	N	100% ID	TGGATCTTCTTGAGATCCCATTTGGATCGTCGTAATCTCTTGCTCTGTAAACGAAAAAACCGCCTTGGCGCGCGGTTTTTTCGAAGGTTCGAGGAGTTGGCGCTCTTTGAACCCAGGTAACTGGCTTGGAGGAGCGCAGTAACCAAATTTGTTCTTTCACTTTAGCCTTAACTGGCACATAACTTCAAGACTAACTCCTCTAAATCAGTTACCAGTGGCTGCTGCCAGTGGCGTTTTGTCGTGCCTCTCCGGGTTGGACTCAAGATGATAGTTACCGGAGAAGGCGCAGCGGTCGCACTGAACGGGGGGTTCGTGCATACAGTCCAGCTTGGAGCGAACTGCCTTCCCGGAACTGAGTGTCAGGCGTGGAATGAGATAAACGCGGCCATAACAGAGGCA…
ggJNVM0156	ColE1	random	97	EC100D	N	100% ID	AGGATCTTCTTGAGATCCCATTCGGCTCGTCGTAATCTCTTGCTTGTAAACGAAAAAACCGCCTTGGCGGGTGGTTTTTCGAAGGTTCCAAGAGTTGGCGCTCTTTAACCGAGGTAACTGGCTTTTGAGGACCGCAGTAATCTAAACTTGTTCATTCAGTTTAGCCTTAACCGGCCGCATAACTTCAAGACTAACTCCTCTAAATCAGTTACCAGTGGCTGCTGCCAGTGGTGCTTTTGCATGTCTTACCGGCTTGGACTCAAGATGATAGTCACCGGATCAAGGTGCAGCAGTCGGACTGAACGGGGGGTTCGTGCATACAGTCCAGCTTGGAGCGAACTGCCCACCCGGAACTGAATGTCAGGCGTGGAATGAGATAAACGCGGCCATAACAGCGGA…
ggJNVM0155	ColE1	random	96	EC100D	N	100% ID	AGGATCTTCTTGAGATCCCATTAGATCGGCGTAATCTCTTGCTCTGTAAACGAAAAAACCGCCTTGCCGGGGGGTTTTTCGAAGGTTCCAAGAGTCGGCGCTCTTAGAACCGAGGTAACTGGCTTATGAGGAGCACAGTAACCAAAACTTGTTCTTTCAGTTTAGCCTTAACCGGCGCATAACTTCAAGACTAACTCCTCTAAATCAGTTACCAGTGGCTGCTGCCGTGGTGCTTTTGCATGTCTTACCGGGTTGGACTCGAGATGATAGTTACCGGATCAAGGCGGAGCAGTCGGACTGAACGGGGGGTTCGTGCATACAGTCCAGCTTGGAGCGACTGCCTACCCGGAACAGAGTGTCAGGCGTGGAATGAGTATAAACGCGGCCATAACAGCGGAA…
ggJNVM0154	ColE1	random	95	EC100D	N	100% ID	AGGATCTTCCTGAGATACCATTTGGATCGTCGTAATCTCTTGCTCTGTAACGAAAAAACCGCTTTGGCCGGCAGTTTTTTCGAAGGTTCGAGGAAGTTGGCGCTCTTTGACCCGAGGTACCTGGCTGGAGGAGCGCCGTAACCAAATTCGTTCTTTCAGTTTAGCCTTAACTGGCCCAGAACTTCAAGACTAGATTCCTCTAAATCAGTTACCAGTGGCTGCTGCCAGTGGCGCTTTTGCATGCCTTTCCGGGTTGGACTCATAGATGACAGTTACCGGATAAGGCGCAGCGGGCGTACTGAACGGGGGGTTCGTGCAGACAGTCAGCTGTGGAGCGAACTGCCTACCGGAACTGAGTGTCAGGCCTGGAATGAAACAAACGCGGCCTAAACAGCGGAA…
ggJNVM0153	ColE1	random	94	EC100D	N	100% ID	AGGATCTTCTTGAGATCCCACTTTGGATCGTCGTAATCTCTTGCTCTGTAAATGGAAAAACCGGCTTGGCGGGCGGTTTTTTCGAAGGGTCGAGGAGTTGGCGCTCTTCGAACCGAGGTAACTGCCTTGGAGGAGGCGAGTAAACAAATTCGTTCTTTCAGTTTAGCCTGAACTCGAACATAACCTCAAGACTAACGCCTCCAAATCAGTTACCAGTGGCTGCTGCCAGTGGCGCTTTTGCATGCCTTTCCGGGTTGGACTCAAGATGACAGTGACCGGATAAGGCGCAGCAGTCGGACTGAACGGGGGTTCGTGCATACCGTCCAGCTTAGAGCGAACTGCCTACCCGGAACTGAGTGTGAGGCGTGGAATGAGACAAACGCGTGCATAACAGCGGAA…
ggJNVM0152	ColE1	random	93	EC100D	N	100% ID	AGGATGTTCTTGAGATCCTTTTGGATCGTCGAAATCTCTTGCTCTGTAAAAGAAAAAACGGCCTTGCGGGACGGTTGTTTTCAAAAGTTCGAGGAGATGGCGCTCTTTGAACCGAGGAACTGGTTTAAAGGAGCGCAGTAACCAGATTCGTTCTTTCAGTTTGGCCTTAACTGGCACATAACTTCAAGACTACCTTCTCCAAATCAGTTACCAGTGGCTGCTGACCACTGGCGCTGTTGCATGCCTTCCGGGTGGACTGAAGTTGACAGTTACGGATAAGGCGCACCAGTCGGACTGCACGGGGGTTCGTGCATACAGTCCATCTTGGAGCGAGCTGCCTACCCGGAACTGAGTGTCAAGCGTGGATGAGATAAACGCGGCCTTAACAGGGAATGACAC…
ggJNVM0151	ColE1	random	92	EC100D	N	100% ID	AGGGATTCTTGAGATTCCATTTGGATCGCCGTCAATCTCTTGCTCTGTAAACGAAAAAACCGCCTTGCGGAGCTGTTATTCGAAGGTTCCAAGAGTTGGCGCTCTTTGAACCAAGGTCAACTGGCTTATGCGGAGCACAGTAACCAAAACTGGTTCTTATCATTTTAGCCTTAACCGGCGCATATCTTCAAGACTAACCCCTCTAAATCAGTTACAGTGGCTGCTGCCAGTGGTGCGTTTGCCATGTTTACCGGTTTGGAATCAAGATGATAGTTACCGGATCAAGGCGCGGCAGCCGGACCGAACGGGGGGTTCGTGCATACAGTCCAGCTTGAGCGATCTGCCTGCCAGGAACTGAGTGTGAGGCGTGGAATGAGATAAACGCGGCCATAACAGCGG…
ggJNVM0150	ColE1	random	91	EC100D	N	100% ID	AGATCATTCTTGAGCTCCCATTTGGATCGTCGTATGTCCTCCTCTGTAAACGAAAAAACCGCCTTGGCGGGCGGTTTTTTGGAAGGTTCCAGGATTGGCGATCTTTCAACCGAGGTAACTGGCTTAGAGGAGCGCAGTAACCAAATTCGTTCTTCCACTTTACCCGTAACTGGCAAATAACTTCAAGACTAACTCCTCTAAATCAGTTACAGTGGCTGCTGCCGAGTGGCGCTTTTGAATTCCTTTCCGGGTTGGACACATGATGACAGTTACCGGATAAGGCGCAGATGTAGGACTGAACGGGGGGTCGACATACAGTCCAGCTTGGAGGATCTTCCTACCCGGAACTGAGTGTCAAGCATGGAATGAGACAAAGGCGGCCTAACAACGGAATGACAC…
ggJNVM0149	ColE1	random	90	EC100D	N	100% ID	AAAGGATCTTCTTGAGATCCTTTTTTTCTGCGCGTAATCTCTGCCAGTAAACGAAAAAACCGCCTGGAGGCGGTTTAGACGAAGTTAAATCATTGGGGACTGCTTAACCGGTTAACTGGCTTGGTGGAGCACAGATAGCCGACTCCTGTCCTTCTAGTGTAGCCGAGTTAGGCCACCACTTCAGGAACTCTTAATATCTCATTCCACCTGTCCAGTTACCAAGTTGGCTGCTGCCAGTGGCGCTTCTGTCAGGGTATTACCGGGTCGGACTCTAAGATGATAGTTACCGGATAAGGCGCAGCGTTCGAGCTGAACGTGGGGGTTCGTGCACACAGCCCAGCTTGGAGCGAGCGACCTACACCAGCCGAGATATCCTACAGGGTGAGCTATTAGAAAGCA…
ggJNVM0148	ColE1	random	89	EC100D	N	100% ID	ATTTGTTGACGCAGCTAGCGCAAGGAACATTAATATAACTAGATTGTAAAACGAAAAAATCGCCTTGGCGGGCGGTTTTCGAAGGTTCGTAGAGTTGGCGCTCTTTGAAGCGAGGTAGCTGCTAAGAGGAGCACAGTCTCCAACAGCTTGTTCTTTCAGTTTAGCCTTATTAGGTGCTATAACTCAAGACTCCAACTCCTCTAAATCAGTTAGCAATGGCGGCTGCCAATGAGTTAAGTCATGTCTTTCGGGGTTGGACTTCAGACGATAGTTACCGGATAAGACGCAGCGGTCGGGCTGAACGGGGGGTGCGTGCTCACAGCGTCAGATAGAGCGAACGACCTTACACCGAACTGGAGACGAACCAACATACGTGAGCTATGTGAAAGCACCACGCTT…
ggJNVM0147	ColE1	random	88	EC100D	N	100% ID	GCTTCGTTGACGCACCTAGCGCAAGGAGATTAACGCTAACTAAGGTTCGAAAACGAAAAAACCGTCCTGGCGGGCGGTCTTCGAAGGTTCATAGAGTTGGCGCTTTGAACCGAGCTAACTGGCTCTGAAGAGACACGTCGCCAAACTTGTTCTTTCAGTTTAGCCTTATCAGGTGCATAACTGTAAGGCTCAACTCCCTCTAAATCAGTTACGAATGGCTGCGCCAGTGCATTTAAGTCCTGGCTTTCCGGGTTGGACTCAAGATAATCAGTTACGGATAATGCGCAGCGGTCGGGCTGAACGGCGGGTTCGTGCACACAGCCCAACTTGGGAGGAACGACAACACACGGAACTAGAGACCAATAGCGTGAGGCTATGAGAAAGCGCCACGCTCCCGAA…
ggJNVM0146	ColE1	random	87	EC100D	N	100% ID	AGGATCTTTTTGAGATCCATTTTGGATCGTCGTCAATCTCTTTTGCTCTGTAAACGAAAAAACGCCTGGCGAGGGCGCGGTTTTTTCGAAGGTTGAGGAGTTGGCGCTATTTCACGCGGTAATCTGAGCTTGGAGTAGCGCAGGAACCAAATTCGTGCTATCAGTTTAGCCTTAACTTGGCTCATAACTTAAGGACTAATTCTTCTAAATGCATTTACCAGTGGCTGCGCCAGTGCCGCTTTTGCATGCCCTTCCGGGTTGGACTCAAATGAGTTATCCGGTAAGGCTTAGAGTCGTACTGAACGGAGGAGTTCGTGCATACTAGTCCAGCTTGGAAGCGACCTGCCTACCCGGAACGATGAGTGTCGGCGTGGAAGGACAACGCGGCCATAACAGCGG…
ggJNVM0145	ColE1	random	86	EC100D	N	100% ID	AGGATCTGCTTGAGAACCCATTGGATCGCCGTAATCTGCTTGCTCTGTAACGAAAAACCCAGCTTCGGACGGGCCGCTTTTATCGAAGGTTCGAGAGTTGGCGCGCTTCGAACCGAGGTAACTGGTAGAGAGTCGCAGTTAACCAAATTCGTTCTTTCAGTCTTAGCCTTACACTGCACATAACTTCAGACTAACGCCTCTAAATCAGCGTTATCATTGTCTGGTTCCAGCTGGCGGCTTTTGCATGCTTCCCGGGTTGAGACTCAGAGATGACCAGTTTTGGTAAGGCGCATCATCGGACCTGTACCGGGGAGTTCGTGCAATAGTACCAAGCTTGGGCTGAACTCCTACCCGGAATGAGTGTCAGGTGGTGAATGACACAAATCGTCGGCCAGTAAA…
ggJNVM0144	ColE1	random	85	EC100D	N	100% ID	AACTATCTTCCTTAAGAATCCCAGTTTGGATCGTCGTAATCTTTTCTCGTAAACGGAAAAAACCCCTTTGCGAGCGGTCTTTTCGAGGTTCGCGGAGTTGGCGCTCTTGGAACCGGTCATGGCTATGGACGGAGTAGTAACCAAATATCGGTAATTCATTAGCACTTAACTGGCCACATAAGTTCAAGCTAAACACCTCTAAATCAGTTACCATGTCTGCTGCCAGGGCGCTTTTGCATGCCTTTCCGGTGTGGACTCAATGATGACAGTTACCGGATAGGCGGCCAGCAGGCTGAATTGAACGGGGGATTCGTGCCTACAGTCCATATTGGAGCGAACCTGCCTGACCCGGAACTAAGTGTCAGGCGTGGAATGAGACAAACGCGGCCATAACTGCGG…
ggJNVM0166	ColE1	random	84	EC100D	N	100% ID	ccaggcatcaaataaaacgaaaggctcagtcgaaagactgggcctttcgttttatctgttgtttgtcggtgaacgctctctactagagtcacactggctcaccttcgggtgggcctttctgcgtttataGAAGACCAAGGAGGACTTTGGCAGGTGCAGCACAAAAGGAAACTCACCGCGATCGCCATTACTCGCATCAGCCTGCAGGATTCTTGCTTAtCGGCCAGCCTCGCAGAGCAGGATTCCCGTTGAGCACCGCCAGGTGCGAATAAGGGACAGTGAAGAAGGAACACCCGCTCGCGGGTGGGCCTACTTCACCTATCCTGCCCGGCTGACGCCGTTGGATACACCAAGGAAAGTCTACACGAACCCTTTGGCAAAATCCTGTATATCGTGCGA…
ggJNVM0142	ColE1	random	83	EC100D	N	100% ID	AGGATCTTTTGAGATCCCGTTTCGATGCGTGAACTCTTGCTCTGTAAACGAAAAAACCCCTTTGCGTTTCGGGCGGTTTTCGAAGTTTCGAGGGATGGCGCCTTGGAAACCGACGTGAAGCTGGCTTGGAGGAAGCGCAGTAACCAAATGTTCTTTCCGTTTAGCCTAACTCGCACATAACTGCAGACCATACCTCTATATATCAGCTTACCAGTGGCTGCTGCCAGTTGCGCTTTTGAAGTGCCTTTTCGGTGGGACTCAAGATGACAATACCGGAAAGGCGCAGCAGTGGACGAACGCCGTGGGTTCGTGCATACAGTTACGCGTTGGGAGGCGAACTTCCTACCCGGAAACTGAGTGTTCGGGTGGAATGAGACTAAACCCGGCCATAACAGCGGA…
ggJNVM0141	ColE1	random	82	EC100D	N	100% ID	GCATGGGAGCTCTATGAAATCCAAAAAGATCCTTGAGGGTCCTTATGAGGTTCAGCATACTATACCCCTCAAACCAAATAAACCACCCGCAAGGTGGTTTTTCGATGGTTCACGTAATCCGGGCAAGTTTCTGCAACCGAGTAACTGGCTTAGAGAGCCGGAGTCACCGAAAAGATCGTTGTTTGAGCCTTAATCGGCGCTTAACTTCAAGACTAACCTTCTATCAATTACCTATAAGCTGCTGTCAATGGCGATTTGTCGTTTTCCGGGTTGGATCAAAGAGGTAGTTACTGGTAACGGGCCAGCCCTCGAACTGAACGACGGGATCGTGCATACAGTCCAGCTTGGAGCCGATACTCCTCCCCGAGCCGAGTTCAGGCATAGAGATGAGAAACGCGG…
ggJNVM0140	ColE1	random	81	EC100D	N	100% ID	AGGATGTTCTTGAGATCCCATTTGCATCGTCTTAATCTCTATGGTGTGTAAACGAAAAACCGCCCTCGAGCGGCTGGCTTTTTTCGAGTTCGAGGAGGTTTGCGTCTTTGAACCGAGTAACTGGCTTAGGGAGCGGTAACCAAATCCGGTCCGTATATTTGCCTAACTGGCACATAACTACAAGACTACTCCTATAAATCAGTTACCGTCGGCTTCGTGCAGCGGCGATTGTGCTGCCATTTTCGGGGTTTGGACTCAAGATGACAGTCATTAGGATTAAGGCGCAGCAGTCGGATCATGAACAAGTGGCGTACGTTTCATACAATCCGCTTGAGCGAACGCCTACCCCGGAACTGGAGTGTGGTATGAATGAGACAAACGACGGCGACACATAACAAC…
ggJNVM0139	ColE1	random	80	EC100D	N	100% ID	GCAAGTGACTAAGTCTATATTACCAAAAAGATCCTCGACGATCGTTTAGAGGTGCAGTACTCTATCCCTCAAAGAAAAAATCCAGCCCGGCAATTGGTGTTTTTTCGAAGGTCATTAACCGGAGGTTCGTGAACCGAGGTAACCTGCTTATGCGGAGCGGAGGTCGCGCAAACCAGTTCGTTAAGTTGTACCTTAACTGGCGCAACACTCAAGACTAACTCTCTAATCAATTACAGTGGCCCCTAGCCGATGGGCATAAGTCTGCGCTATCCGAGTTGGACTCCAAGAGAAATTACTGGAACCGGGCCTGCAAGTTGCACTGAACGGATGGTTCGTTCGAATACAGTCCAGCTTGAAGCCTGACTGCCTTCCCGGCAGCCGAGTAGCAGGGTGAATGAG…
ggJNVM0021	Rep3	WT	100	NEB10B	Y	100% ID	ttttaatttaaaaggatctaggtgaagatcctttttgataatctcatgaccaaaatcccttaacgtgagttttcgttccactgaCACCTGCCCGAACCATATCATGTCTTCTTTATGGCTAGCTCAGTCCTAGGTACAATGCTAGCCTTCCCCATCGACACTAATAAGGAGTAACGTATGACATCAAACCgTCTGATAGCCTATAAGTCCAATGCGCTGGTTGAGGCCAGTTACAAGCTAACTTTACAAGAACAGCGTTTCTTATTGCTCTGCATAAGCCGACTTAACTCCGGTACTGACGTAGCTTCACCTGAATTGCAAAAGACAATGACCATTACAGCTGCGGAATATTTTGATTCATTCCCTGATATGGGGCGGAAAAATGCCGAGGTTCAGCTA…
ggJNVM0071	Rep3	WT with 60bp removed	NA	NEB10B	Y	100% ID	ttttaatttaaaaggatctaggtgaagatcctttttgataatctcatgaccaaaatcccttaacgtgagttttcgttccactgaCACCTGCCCGAACCATATCATGTCTTCTTTATGGCTAGCTCAGTCCTAGGTACAATGCTAGCCTTCCCCATCGACACTAATAAGGAGTAACGTATGACATCAAACCgTCTGATAGCCTATAAGTCCAATGCGCTGGTTGAGGCCAGTTACAAGCTAACTTTACAAGAACAGCGTTTCTTATTGCTCTGCATAAGCCGACTTAACTCCGGTACTGACGTAGCTTCACCTGAATTGCAAAAGACAATGACCATTACAGCTGCGGAATATTTTGATTCATTCCCTGATATGGGGCGGAAAAATGCCGAGGTTCAGCTA…
ggJNVM0020	Rep3	generated	99	NEB10B	Y	100% ID	TTTTAATTTAAAAGGATCTAGGTGAAGATCCTTTTTGATAATCTCATGACCAAAATCCCTTAACGTGAGTTTTCGTTCCACTGACACCTGCCCGAACCATATCATGTCTTCTTTATGGCTAGCTCAGTCCTAGGTACAATGCTAGCCTTCCCCATCGACACTAATAAGGAGTAACGTATGACATCAAACCGTCTGATAGCCTATAAGTCCAATGCGCTGGTTGAGGCCAGTTACAAGCTAACTTTACAAGAACAGCGTTTCTTATTGCTCTGCATAAGCCGACTTAACTCCGGTACTGACGTAGCTTCACCTGAATTGCAAAAGACAATGACCATTACAGCTGCGGAATATTTTGATTCATTCCCTGATATGGGGCGGAAAAATGCCGAGGTTCAGCTA…
ggJNVM0019	Rep3	generated	98	NEB10B	Y	1 bp deletion in origin	TTTTAATTTAAAAGGATCTAGGTGAAGATCCTTTTTGATAATCTCATGACCAAAATCCCTTAACGTGAGTTTTCGTTCCACTGACACCTGCCCGAACCATATCATGTCTTCTTTATGGCTAGCTCAGTCCTAGGTACAATGCTAGCCTTCCCCATCGACACTAATAAGGAGTAACGTATGACATCAAACCGTCTGATAGCCTATAAGTCCAATGCGCTGGTTGAGGCCAGTTACAAGCTAACTTTACAAGAACAGCGTTTCTTATTGCTCTGCATAAGCCGACTTAACTCCGGTACTGACGTAGCTTCACCTGAATTGCAAAAGACAATGACCATTACAGCTGCGGAATATTTTGATTCATTCCCTGATATGGGGCGGAAAAATGCCGAGGTTCAGCTA…
ggJNVM0018	Rep3	generated	97	NEB10B	Y	100% ID	TTTTAATTTAAAAGGATCTAGGTGAAGATCCTTTTTGATAATCTCATGACCAAAATCCCTTAACGTGAGTTTTCGTTCCACTGACACCTGCCCGAACCATATCATGTCTTCTTTATGGCTAGCTCAGTCCTAGGTACAATGCTAGCCTTCCCCATCGACACTAATAAGGAGTAACGTATGACATCAAACCGTCTGATAGCCTATAAGTCCAATGCGCTGGTTGAGGCCAGTTACAAGCTAACTTTACAAGAACAGCGTTTCTTATTGCTCTGCATAAGCCGACTTAACTCCGGTACTGACGTAGCTTCACCTGAATTGCAAAAGACAATGACCATTACAGCTGCGGAATATTTTGATTCATTCCCTGATATGGGGCGGAAAAATGCCGAGGTTCAGCTA…
ggJNVM0017	Rep3	generated	96	NEB10B	Y	100% ID	TTTTAATTTAAAAGGATCTAGGTGAAGATCCTTTTTGATAATCTCATGACCAAAATCCCTTAACGTGAGTTTTCGTTCCACTGACACCTGCCCGAACCATATCATGTCTTCTTTATGGCTAGCTCAGTCCTAGGTACAATGCTAGCCTTCCCCATCGACACTAATAAGGAGTAACGTATGACATCAAACCGTCTGATAGCCTATAAGTCCAATGCGCTGGTTGAGGCCAGTTACAAGCTAACTTTACAAGAACAGCGTTTCTTATTGCTCTGCATAAGCCGACTTAACTCCGGTACTGACGTAGCTTCACCTGAATTGCAAAAGACAATGACCATTACAGCTGCGGAATATTTTGATTCATTCCCTGATATGGGGCGGAAAAATGCCGAGGTTCAGCTA…
ggJNVM0016	Rep3	generated	95	NEB10B	Y	100% ID	TTTTAATTTAAAAGGATCTAGGTGAAGATCCTTTTTGATAATCTCATGACCAAAATCCCTTAACGTGAGTTTTCGTTCCACTGACACCTGCCCGAACCATATCATGTCTTCTTTATGGCTAGCTCAGTCCTAGGTACAATGCTAGCCTTCCCCATCGACACTAATAAGGAGTAACGTATGACATCAAACCGTCTGATAGCCTATAAGTCCAATGCGCTGGTTGAGGCCAGTTACAAGCTAACTTTACAAGAACAGCGTTTCTTATTGCTCTGCATAAGCCGACTTAACTCCGGTACTGACGTAGCTTCACCTGAATTGCAAAAGACAATGACCATTACAGCTGCGGAATATTTTGATTCATTCCCTGATATGGGGCGGAAAAATGCCGAGGTTCAGCTA…
ggJNVM0013	Rep3	generated	94	NEB10B	Y	100% ID	TTTTAATTTAAAAGGATCTAGGTGAAGATCCTTTTTGATAATCTCATGACCAAAATCCCTTAACGTGAGTTTTCGTTCCACTGACACCTGCCCGAACCATATCATGTCTTCTTTATGGCTAGCTCAGTCCTAGGTACAATGCTAGCCTTCCCCATCGACACTAATAAGGAGTAACGTATGACATCAAACCGTCTGATAGCCTATAAGTCCAATGCGCTGGTTGAGGCCAGTTACAAGCTAACTTTACAAGAACAGCGTTTCTTATTGCTCTGCATAAGCCGACTTAACTCCGGTACTGACGTAGCTTCACCTGAATTGCAAAAGACAATGACCATTACAGCTGCGGAATATTTTGATTCATTCCCTGATATGGGGCGGAAAAATGCCGAGGTTCAGCTA…
ggJNVM0012	Rep3	generated	93	NEB10B	Y	100% ID	TTTTAATTTAAAAGGATCTAGGTGAAGATCCTTTTTGATAATCTCATGACCAAAATCCCTTAACGTGAGTTTTCGTTCCACTGACACCTGCCCGAACCATATCATGTCTTCTTTATGGCTAGCTCAGTCCTAGGTACAATGCTAGCCTTCCCCATCGACACTAATAAGGAGTAACGTATGACATCAAACCGTCTGATAGCCTATAAGTCCAATGCGCTGGTTGAGGCCAGTTACAAGCTAACTTTACAAGAACAGCGTTTCTTATTGCTCTGCATAAGCCGACTTAACTCCGGTACTGACGTAGCTTCACCTGAATTGCAAAAGACAATGACCATTACAGCTGCGGAATATTTTGATTCATTCCCTGATATGGGGCGGAAAAATGCCGAGGTTCAGCTA…
ggJNVM0011	Rep3	generated	92	NEB10B	Y	100% ID	TTTTAATTTAAAAGGATCTAGGTGAAGATCCTTTTTGATAATCTCATGACCAAAATCCCTTAACGTGAGTTTTCGTTCCACTGACACCTGCCCGAACCATATCATGTCTTCTTTATGGCTAGCTCAGTCCTAGGTACAATGCTAGCCTTCCCCATCGACACTAATAAGGAGTAACGTATGACATCAAACCGTCTGATAGCCTATAAGTCCAATGCGCTGGTTGAGGCCAGTTACAAGCTAACTTTACAAGAACAGCGTTTCTTATTGCTCTGCATAAGCCGACTTAACTCCGGTACTGACGTAGCTTCACCTGAATTGCAAAAGACAATGACCATTACAGCTGCGGAATATTTTGATTCATTCCCTGATATGGGGCGGAAAAATGCCGAGGTTCAGCTA…
ggJNVM0047	Rep3	generated	91	NEB10B	Y	1 bp insertion in origin	TTTTAATTTAAAAGGATCTAGGTGAAGATCCTTTTTGATAATCTCATGACCAAAATCCCTTAACGTGAGTTTTCGTTCCACTGACACCTGCCCGAACCATATCATGTCTTCTTTATGGCTAGCTCAGTCCTAGGTACAATGCTAGCCTTCCCCATCGACACTAATAAGGAGTAACGTATGACATCAAACCGTCTGATAGCCTATAAGTCCAATGCGCTGGTTGAGGCCAGTTACAAGCTAACTTTACAAGAACAGCGTTTCTTATTGCTCTGCATAAGCCGACTTAACTCCGGTACTGACGTAGCTTCACCTGAATTGCAAAAGACAATGACCATTACAGCTGCGGAATATTTTGATTCATTCCCTGATATGGGGCGGAAAAATGCCGAGGTTCAGCTA…
ggJNVM0048	Rep3	generated	90	NEB10B	Y	100% ID	TTTTAATTTAAAAGGATCTAGGTGAAGATCCTTTTTGATAATCTCATGACCAAAATCCCTTAACGTGAGTTTTCGTTCCACTGACACCTGCCCGAACCATATCATGTCTTCTTTATGGCTAGCTCAGTCCTAGGTACAATGCTAGCCTTCCCCATCGACACTAATAAGGAGTAACGTATGACATCAAACCGTCTGATAGCCTATAAGTCCAATGCGCTGGTTGAGGCCAGTTACAAGCTAACTTTACAAGAACAGCGTTTCTTATTGCTCTGCATAAGCCGACTTAACTCCGGTACTGACGTAGCTTCACCTGAATTGCAAAAGACAATGACCATTACAGCTGCGGAATATTTTGATTCATTCCCTGATATGGGGCGGAAAAATGCCGAGGTTCAGCTA…
ggJNVM0049	Rep3	generated	89	NEB10B	Y	100% ID	TTTTAATTTAAAAGGATCTAGGTGAAGATCCTTTTTGATAATCTCATGACCAAAATCCCTTAACGTGAGTTTTCGTTCCACTGACACCTGCCCGAACCATATCATGTCTTCTTTATGGCTAGCTCAGTCCTAGGTACAATGCTAGCCTTCCCCATCGACACTAATAAGGAGTAACGTATGACATCAAACCGTCTGATAGCCTATAAGTCCAATGCGCTGGTTGAGGCCAGTTACAAGCTAACTTTACAAGAACAGCGTTTCTTATTGCTCTGCATAAGCCGACTTAACTCCGGTACTGACGTAGCTTCACCTGAATTGCAAAAGACAATGACCATTACAGCTGCGGAATATTTTGATTCATTCCCTGATATGGGGCGGAAAAATGCCGAGGTTCAGCTA…
ggJNVM0050	Rep3	generated	88	NEB10B	Y	100% ID	TTTTAATTTAAAAGGATCTAGGTGAAGATCCTTTTTGATAATCTCATGACCAAAATCCCTTAACGTGAGTTTTCGTTCCACTGACACCTGCCCGAACCATATCATGTCTTCTTTATGGCTAGCTCAGTCCTAGGTACAATGCTAGCCTTCCCCATCGACACTAATAAGGAGTAACGTATGACATCAAACCGTCTGATAGCCTATAAGTCCAATGCGCTGGTTGAGGCCAGTTACAAGCTAACTTTACAAGAACAGCGTTTCTTATTGCTCTGCATAAGCCGACTTAACTCCGGTACTGACGTAGCTTCACCTGAATTGCAAAAGACAATGACCATTACAGCTGCGGAATATTTTGATTCATTCCCTGATATGGGGCGGAAAAATGCCGAGGTTCAGCTA…
ggJNVM0051	Rep3	generated	87	NEB10B	Y	100% ID	TTTTAATTTAAAAGGATCTAGGTGAAGATCCTTTTTGATAATCTCATGACCAAAATCCCTTAACGTGAGTTTTCGTTCCACTGACACCTGCCCGAACCATATCATGTCTTCTTTATGGCTAGCTCAGTCCTAGGTACAATGCTAGCCTTCCCCATCGACACTAATAAGGAGTAACGTATGACATCAAACCGTCTGATAGCCTATAAGTCCAATGCGCTGGTTGAGGCCAGTTACAAGCTAACTTTACAAGAACAGCGTTTCTTATTGCTCTGCATAAGCCGACTTAACTCCGGTACTGACGTAGCTTCACCTGAATTGCAAAAGACAATGACCATTACAGCTGCGGAATATTTTGATTCATTCCCTGATATGGGGCGGAAAAATGCCGAGGTTCAGCTA…
ggJNVM0052	Rep3	generated	86	NEB10B	Y	100% ID	TTTTAATTTAAAAGGATCTAGGTGAAGATCCTTTTTGATAATCTCATGACCAAAATCCCTTAACGTGAGTTTTCGTTCCACTGACACCTGCCCGAACCATATCATGTCTTCTTTATGGCTAGCTCAGTCCTAGGTACAATGCTAGCCTTCCCCATCGACACTAATAAGGAGTAACGTATGACATCAAACCGTCTGATAGCCTATAAGTCCAATGCGCTGGTTGAGGCCAGTTACAAGCTAACTTTACAAGAACAGCGTTTCTTATTGCTCTGCATAAGCCGACTTAACTCCGGTACTGACGTAGCTTCACCTGAATTGCAAAAGACAATGACCATTACAGCTGCGGAATATTTTGATTCATTCCCTGATATGGGGCGGAAAAATGCCGAGGTTCAGCTA…
ggJNVM0053	Rep3	generated	85	NEB10B	Y	100% ID	TTTTAATTTAAAAGGATCTAGGTGAAGATCCTTTTTGATAATCTCATGACCAAAATCCCTTAACGTGAGTTTTCGTTCCACTGACACCTGCCCGAACCATATCATGTCTTCTTTATGGCTAGCTCAGTCCTAGGTACAATGCTAGCCTTCCCCATCGACACTAATAAGGAGTAACGTATGACATCAAACCGTCTGATAGCCTATAAGTCCAATGCGCTGGTTGAGGCCAGTTACAAGCTAACTTTACAAGAACAGCGTTTCTTATTGCTCTGCATAAGCCGACTTAACTCCGGTACTGACGTAGCTTCACCTGAATTGCAAAAGACAATGACCATTACAGCTGCGGAATATTTTGATTCATTCCCTGATATGGGGCGGAAAAATGCCGAGGTTCAGCTA…
ggJNVM0054	Rep3	generated	84	NEB10B	Y	100% ID	TTTTAATTTAAAAGGATCTAGGTGAAGATCCTTTTTGATAATCTCATGACCAAAATCCCTTAACGTGAGTTTTCGTTCCACTGACACCTGCCCGAACCATATCATGTCTTCTTTATGGCTAGCTCAGTCCTAGGTACAATGCTAGCCTTCCCCATCGACACTAATAAGGAGTAACGTATGACATCAAACCGTCTGATAGCCTATAAGTCCAATGCGCTGGTTGAGGCCAGTTACAAGCTAACTTTACAAGAACAGCGTTTCTTATTGCTCTGCATAAGCCGACTTAACTCCGGTACTGACGTAGCTTCACCTGAATTGCAAAAGACAATGACCATTACAGCTGCGGAATATTTTGATTCATTCCCTGATATGGGGCGGAAAAATGCCGAGGTTCAGCTA…
ggJNVM0055	Rep3	generated	83	EC100D	N	100% ID	TTTTAATTTAAAAGGATCTAGGTGAAGATCCTTTTTGATAATCTCATGACCAAAATCCCTTAACGTGAGTTTTCGTTCCACTGACACCTGCCCGAACCATATCATGTCTTCTTTATGGCTAGCTCAGTCCTAGGTACAATGCTAGCCTTCCCCATCGACACTAATAAGGAGTAACGTATGACATCAAACCGTCTGATAGCCTATAAGTCCAATGCGCTGGTTGAGGCCAGTTACAAGCTAACTTTACAAGAACAGCGTTTCTTATTGCTCTGCATAAGCCGACTTAACTCCGGTACTGACGTAGCTTCACCTGAATTGCAAAAGACAATGACCATTACAGCTGCGGAATATTTTGATTCATTCCCTGATATGGGGCGGAAAAATGCCGAGGTTCAGCTA…
ggJNVM0056	Rep3	generated	82	EC100D	N	100% ID	TTTTAATTTAAAAGGATCTAGGTGAAGATCCTTTTTGATAATCTCATGACCAAAATCCCTTAACGTGAGTTTTCGTTCCACTGACACCTGCCCGAACCATATCATGTCTTCTTTATGGCTAGCTCAGTCCTAGGTACAATGCTAGCCTTCCCCATCGACACTAATAAGGAGTAACGTATGACATCAAACCGTCTGATAGCCTATAAGTCCAATGCGCTGGTTGAGGCCAGTTACAAGCTAACTTTACAAGAACAGCGTTTCTTATTGCTCTGCATAAGCCGACTTAACTCCGGTACTGACGTAGCTTCACCTGAATTGCAAAAGACAATGACCATTACAGCTGCGGAATATTTTGATTCATTCCCTGATATGGGGCGGAAAAATGCCGAGGTTCAGCTA…
ggJNVM0057	Rep3	generated	81	EC100D	N	100% ID	TTTTAATTTAAAAGGATCTAGGTGAAGATCCTTTTTGATAATCTCATGACCAAAATCCCTTAACGTGAGTTTTCGTTCCACTGACACCTGCCCGAACCATATCATGTCTTCTTTATGGCTAGCTCAGTCCTAGGTACAATGCTAGCCTTCCCCATCGACACTAATAAGGAGTAACGTATGACATCAAACCGTCTGATAGCCTATAAGTCCAATGCGCTGGTTGAGGCCAGTTACAAGCTAACTTTACAAGAACAGCGTTTCTTATTGCTCTGCATAAGCCGACTTAACTCCGGTACTGACGTAGCTTCACCTGAATTGCAAAAGACAATGACCATTACAGCTGCGGAATATTTTGATTCATTCCCTGATATGGGGCGGAAAAATGCCGAGGTTCAGCTA…
ggJNVM0181	Rep3	generated	80	NEB10B	Y	100% ID	ATCATCACTGATGCTTGATGGTAAATATAAAGATTTCAAAACGTTAAACAGGGATCTAATAAAACCCTGTGTTGACGAACTGAACAAAAAAAGCGACCTGGCTGTAACGGTTGAGACGATCAAAAAGGGGCGCACGGTTGTAGCCCTGCATTTTCGCTTCAAGGAAGACAAACAGATCAAGATGACGATCTAGTGTAAATCCCTCAACCTAAGGTAATGAGTAAAATATAAACATTCCTTTAGGTAAAGGCAATATGATTTAATTTTAATATCCCTTTTCCTGTGAATATTACCTTAAATCATATTGCCTTTACCTTAAATCATATTGCCTATCCACCTTAAATTATATTGCCTTTACCTTAAATTATATTACCTATAGTCTTCTAAACTCTTGAATTT…
ggJNVM0042	Rep3	random	99	NEB10B	Y	NEB10B derived plasmid has IS4 element insertion in backbone, EC100D sequence is 100% ID	GTACGTACTAAGCTCTCATGTTTCACGTACTAAGCTCTCATGTTTAACGTACTAAGCTCTCATGTTTAACGAACTAAACCCTCATGGCTAACGTACTAAGCTCTCATGGCTAACGTACTAAGCTCTCATGTTTCACGTACTAAGCTCTCATGTTTGAACAATAAAATTAATATAAATCAGCAACTTAAATAGCCTCTAAGGTTTTAAGTTTTATAAGAAAAAAAAGAATATATAAGGCTTTTAAAGCTTTTAAGGTTTAACGGTTGTGGACAACAAGCCAGGGATGTAACGCACTGAGAAGCCCTTAGAGCCTCTCAAAGCAATTTTGAGTGACACAGGAACACTTAACGGCTGACATGGGCAAGTTTACTCATATATACTTTAGACTGAGAGATCCCC…
ggJNVM0041	Rep3	random	98	NEB10B	Y	100% ID	CTGAACAAAAAAAGCGACCTGGCTGTAACGGTTGAGACGATCAAAAAGGGGCGCACGGTTGTAGCCCTGCATTTTCGCTTCAAGGAAGACAAACAGATCAAGATGACGATCTAGTTGTATCGTCCGCTCGCCGCAGTCCCAGCGACCGAGCGTTAGCGAGCGAGTGGGCGAGGAAGCGGAAGTGAATCCGTCGCCTGATTGAGCACATACGCACGGATTTTCGGGAGGTGATATGCGCTGAACCCGCATGAATACTGGATTTCCACAGGGTTGGAGGGGGTGTATTCGGAACTTGCAATTCTGCTTTTTTGCAACGCATTGTTTTTATTGGTTTTTTGTTTTCAGCACTCAAAGTTATCCACAGGCTAGTCGTGAAGTTTTTAGATCTTGTTTTTAAGA…
ggJNVM0040	Rep3	random	97	EC100D	N	100% ID	TTTTAATTTAAAAGGATCTAGGTGAAGATCCTTTTTGATAATCTCATGACCAAAATCCCTTAACGTGAGTTTTCGTTCCACTGACACCTGCCCGAACCATATCATGTCTTCTTTATGGCTAGCTCAGTCCTAGGTACAATGCTAGCCTTCCCCATCGACACTAATAAGGAGTAACGTATGACATCAAACCGTCTGATAGCCTATAAGTCCAATGCGCTGGTTGAGGCCAGTTACAAGCTAACTTTACAAGAACAGCGTTTCTTATTGCTCTGCATAAGCCGACTTAACTCCGGTACTGACGTAGCTTCACCTGAATTGCAAAAGACAATGACCATTACAGCTGCGGAATATTTTGATTCATTCCCTGATATGGGGCGGAAAAATGCCGAGGTTCAGCTA…
ggJNVM0039	Rep3	random	96	NEB10B	Y	100% ID	TTTTAATTTAAAAGGATCTAGGTGAAGATCCTTTTTGATAATCTCATGACCAAAATCCCTTAACGTGAGTTTTCGTTCCACTGACACCTGCCCGAACCATATCATGTCTTCTTTATGGCTAGCTCAGTCCTAGGTACAATGCTAGCCTTCCCCATCGACACTAATAAGGAGTAACGTATGACATCAAACCGTCTGATAGCCTATAAGTCCAATGCGCTGGTTGAGGCCAGTTACAAGCTAACTTTACAAGAACAGCGTTTCTTATTGCTCTGCATAAGCCGACTTAACTCCGGTACTGACGTAGCTTCACCTGAATTGCAAAAGACAATGACCATTACAGCTGCGGAATATTTTGATTCATTCCCTGATATGGGGCGGAAAAATGCCGAGGTTCAGCTA…
ggJNVM0038	Rep3	random	95	EC100D	N	100% ID	TTTTAATTTAAAAGGATCTAGGTGAAGATCCTTTTTGATAATCTCATGACCAAAATCCCTTAACGTGAGTTTTCGTTCCACTGACACCTGCCCGAACCATATCATGTCTTCTTTATGGCTAGCTCAGTCCTAGGTACAATGCTAGCCTTCCCCATCGACACTAATAAGGAGTAACGTATGACATCAAACCGTCTGATAGCCTATAAGTCCAATGCGCTGGTTGAGGCCAGTTACAAGCTAACTTTACAAGAACAGCGTTTCTTATTGCTCTGCATAAGCCGACTTAACTCCGGTACTGACGTAGCTTCACCTGAATTGCAAAAGACAATGACCATTACAGCTGCGGAATATTTTGATTCATTCCCTGATATGGGGCGGAAAAATGCCGAGGTTCAGCTA…
ggJNVM0035	Rep3	random	94	EC100D	N	100% ID	TTTTAATTTAAAAGGATCTAGGTGAAGATCCTTTTTGATAATCTCATGACCAAAATCCCTTAACGTGAGTTTTCGTTCCACTGACACCTGCCCGAACCATATCATGTCTTCTTTATGGCTAGCTCAGTCCTAGGTACAATGCTAGCCTTCCCCATCGACACTAATAAGGAGTAACGTATGACATCAAACCGTCTGATAGCCTATAAGTCCAATGCGCTGGTTGAGGCCAGTTACAAGCTAACTTTACAAGAACAGCGTTTCTTATTGCTCTGCATAAGCCGACTTAACTCCGGTACTGACGTAGCTTCACCTGAATTGCAAAAGACAATGACCATTACAGCTGCGGAATATTTTGATTCATTCCCTGATATGGGGCGGAAAAATGCCGAGGTTCAGCTA…
ggJNVM0188	Rep3	random	93	EC100D	N	100% ID	ATCATCACTGATGCTTGATGGTAAATATAAAGATTTCAAAACGTTAAACAGGGATCTAATAAAACCCTGTGTTGACGAACTGAACAAAAAAAGCGACCTGGCTGTAACGGTTGAGACGATCAAAAAGGGGCGCACGGTTGTAGCCCTGCATTTTCGCTTCAAGGAAGACAAACAGATCAAGATGACGATCTAGTTGTATCGTCCGCTCGCCGCAAGTCCCAGCGACAGAGCTTAGCGAGTGAGTGGGCGAGGGATCGGAAGTGAATCCGTCACCTGATTGAGCACATACGCACGGTTTTTCGGGAGGGATATGCGCTGAACCCGCATGAATACTGGATTATCCACGGGTTGGAGGGGGTGTATTCGGAACTTGCGATTCTGCTTTTTTGCAACGCATTG…
ggJNVM0033	Rep3	random	92	EC100D	N	100% ID	TTTTAATTTAAAAGGATCTAGGTGAAGATCCTTTTTGATAATCTCATGACCAAAATCCCTTAACGTGAGTTTTCGTTCCACTGACACCTGCCCGAACCATATCATGTCTTCTTTATGGCTAGCTCAGTCCTAGGTACAATGCTAGCCTTCCCCATCGACACTAATAAGGAGTAACGTATGACATCAAACCGTCTGATAGCCTATAAGTCCAATGCGCTGGTTGAGGCCAGTTACAAGCTAACTTTACAAGAACAGCGTTTCTTATTGCTCTGCATAAGCCGACTTAACTCCGGTACTGACGTAGCTTCACCTGAATTGCAAAAGACAATGACCATTACAGCTGCGGAATATTTTGATTCATTCCCTGATATGGGGCGGAAAAATGCCGAGGTTCAGCTA…
ggJNVM0187	Rep3	random	91	EC100D	N	100% ID	ATCATCACTGATGCTTGATGGTAAATATAAAGATTTCAAAACGTTAAACAGGGATCTAATAAAACCCTGTGTTGACGAACTGAACAAAAAAAGCGACCTGGCTGTAACGGTTGAGACGATCAAAAAGGGGCGCACGGTTGTAGCCCTGCATTTTCGCTTCAAGGAAGACAAACAGATCAAGATGACGATCTAGTTGTATCGTCCGCTCGCCGCAGTCCCAGCTACCCGAGCGCTACGAGCGAGTGGCGGAGGAAGCGGAAGTGAATCCGTCGCCTTGATTCAAGACATACGCACAGGTTTTTCGGGAGGTGATACGCGCTGAACCGCATAATACTGATTTACACAGGGTTGGAGGGGGTGTATTCGGAACTTGCAATTCTGCTTTTTTACAACGCATTG…
ggJNVM0060	Rep3	random	90	EC100D	N	100% ID	TTTTAATTTAAAAGGATCTAGGTGAAGATCCTTTTTGATAATCTCATGACCAAAATCCCTTAACGTGAGTTTTCGTTCCACTGACACCTGCCCGAACCATATCATGTCTTCTTTATGGCTAGCTCAGTCCTAGGTACAATGCTAGCCTTCCCCATCGACACTAATAAGGAGTAACGTATGACATCAAACCGTCTGATAGCCTATAAGTCCAATGCGCTGGTTGAGGCCAGTTACAAGCTAACTTTACAAGAACAGCGTTTCTTATTGCTCTGCATAAGCCGACTTAACTCCGGTACTGACGTAGCTTCACCTGAATTGCAAAAGACAATGACCATTACAGCTGCGGAATATTTTGATTCATTCCCTGATATGGGGCGGAAAAATGCCGAGGTTCAGCTA…
ggJNVM0061	Rep3	random	89	EC100D	N	100% ID	TTTTAATTTAAAAGGATCTAGGTGAAGATCCTTTTTGATAATCTCATGACCAAAATCCCTTAACGTGAGTTTTCGTTCCACTGACACCTGCCCGAACCATATCATGTCTTCTTTATGGCTAGCTCAGTCCTAGGTACAATGCTAGCCTTCCCCATCGACACTAATAAGGAGTAACGTATGACATCAAACCGTCTGATAGCCTATAAGTCCAATGCGCTGGTTGAGGCCAGTTACAAGCTAACTTTACAAGAACAGCGTTTCTTATTGCTCTGCATAAGCCGACTTAACTCCGGTACTGACGTAGCTTCACCTGAATTGCAAAAGACAATGACCATTACAGCTGCGGAATATTTTGATTCATTCCCTGATATGGGGCGGAAAAATGCCGAGGTTCAGCTA…
ggJNVM0062	Rep3	random	88	EC100D	N	100% ID	TTTTAATTTAAAAGGATCTAGGTGAAGATCCTTTTTGATAATCTCATGACCAAAATCCCTTAACGTGAGTTTTCGTTCCACTGACACCTGCCCGAACCATATCATGTCTTCTTTATGGCTAGCTCAGTCCTAGGTACAATGCTAGCCTTCCCCATCGACACTAATAAGGAGTAACGTATGACATCAAACCGTCTGATAGCCTATAAGTCCAATGCGCTGGTTGAGGCCAGTTACAAGCTAACTTTACAAGAACAGCGTTTCTTATTGCTCTGCATAAGCCGACTTAACTCCGGTACTGACGTAGCTTCACCTGAATTGCAAAAGACAATGACCATTACAGCTGCGGAATATTTTGATTCATTCCCTGATATGGGGCGGAAAAATGCCGAGGTTCAGCTA…
ggJNVM0063	Rep3	random	87	EC100D	N	100% ID	TTTTAATTTAAAAGGATCTAGGTGAAGATCCTTTTTGATAATCTCATGACCAAAATCCCTTAACGTGAGTTTTCGTTCCACTGACACCTGCCCGAACCATATCATGTCTTCTTTATGGCTAGCTCAGTCCTAGGTACAATGCTAGCCTTCCCCATCGACACTAATAAGGAGTAACGTATGACATCAAACCGTCTGATAGCCTATAAGTCCAATGCGCTGGTTGAGGCCAGTTACAAGCTAACTTTACAAGAACAGCGTTTCTTATTGCTCTGCATAAGCCGACTTAACTCCGGTACTGACGTAGCTTCACCTGAATTGCAAAAGACAATGACCATTACAGCTGCGGAATATTTTGATTCATTCCCTGATATGGGGCGGAAAAATGCCGAGGTTCAGCTA…
ggJNVM0064	Rep3	random	86	EC100D	N	100% ID	TTTTAATTTAAAAGGATCTAGGTGAAGATCCTTTTTGATAATCTCATGACCAAAATCCCTTAACGTGAGTTTTCGTTCCACTGACACCTGCCCGAACCATATCATGTCTTCTTTATGGCTAGCTCAGTCCTAGGTACAATGCTAGCCTTCCCCATCGACACTAATAAGGAGTAACGTATGACATCAAACCGTCTGATAGCCTATAAGTCCAATGCGCTGGTTGAGGCCAGTTACAAGCTAACTTTACAAGAACAGCGTTTCTTATTGCTCTGCATAAGCCGACTTAACTCCGGTACTGACGTAGCTTCACCTGAATTGCAAAAGACAATGACCATTACAGCTGCGGAATATTTTGATTCATTCCCTGATATGGGGCGGAAAAATGCCGAGGTTCAGCTA…
ggJNVM0065	Rep3	random	85	EC100D	N	1 SNP in origin	TTTTAATTTAAAAGGATCTAGGTGAAGATCCTTTTTGATAATCTCATGACCAAAATCCCTTAACGTGAGTTTTCGTTCCACTGACACCTGCCCGAACCATATCATGTCTTCTTTATGGCTAGCTCAGTCCTAGGTACAATGCTAGCCTTCCCCATCGACACTAATAAGGAGTAACGTATGACATCAAACCGTCTGATAGCCTATAAGTCCAATGCGCTGGTTGAGGCCAGTTACAAGCTAACTTTACAAGAACAGCGTTTCTTATTGCTCTGCATAAGCCGACTTAACTCCGGTACTGACGTAGCTTCACCTGAATTGCAAAAGACAATGACCATTACAGCTGCGGAATATTTTGATTCATTCCCTGATATGGGGCGGAAAAATGCCGAGGTTCAGCTA…
ggJNVM0066	Rep3	random	84	EC100D	N	100% ID	TTTTAATTTAAAAGGATCTAGGTGAAGATCCTTTTTGATAATCTCATGACCAAAATCCCTTAACGTGAGTTTTCGTTCCACTGACACCTGCCCGAACCATATCATGTCTTCTTTATGGCTAGCTCAGTCCTAGGTACAATGCTAGCCTTCCCCATCGACACTAATAAGGAGTAACGTATGACATCAAACCGTCTGATAGCCTATAAGTCCAATGCGCTGGTTGAGGCCAGTTACAAGCTAACTTTACAAGAACAGCGTTTCTTATTGCTCTGCATAAGCCGACTTAACTCCGGTACTGACGTAGCTTCACCTGAATTGCAAAAGACAATGACCATTACAGCTGCGGAATATTTTGATTCATTCCCTGATATGGGGCGGAAAAATGCCGAGGTTCAGCTA…
ggJNVM0067	Rep3	random	83	EC100D	N	100% ID	TTTTAATTTAAAAGGATCTAGGTGAAGATCCTTTTTGATAATCTCATGACCAAAATCCCTTAACGTGAGTTTTCGTTCCACTGACACCTGCCCGAACCATATCATGTCTTCTTTATGGCTAGCTCAGTCCTAGGTACAATGCTAGCCTTCCCCATCGACACTAATAAGGAGTAACGTATGACATCAAACCGTCTGATAGCCTATAAGTCCAATGCGCTGGTTGAGGCCAGTTACAAGCTAACTTTACAAGAACAGCGTTTCTTATTGCTCTGCATAAGCCGACTTAACTCCGGTACTGACGTAGCTTCACCTGAATTGCAAAAGACAATGACCATTACAGCTGCGGAATATTTTGATTCATTCCCTGATATGGGGCGGAAAAATGCCGAGGTTCAGCTA…
ggJNVM0068	Rep3	random	82	EC100D	N	EC100D: 1 bp deletion in origin	TTTTAATTTAAAAGGATCTAGGTGAAGATCCTTTTTGATAATCTCATGACCAAAATCCCTTAACGTGAGTTTTCGTTCCACTGACACCTGCCCGAACCATATCATGTCTTCTTTATGGCTAGCTCAGTCCTAGGTACAATGCTAGCCTTCCCCATCGACACTAATAAGGAGTAACGTATGACATCAAACCGTCTGATAGCCTATAAGTCCAATGCGCTGGTTGAGGCCAGTTACAAGCTAACTTTACAAGAACAGCGTTTCTTATTGCTCTGCATAAGCCGACTTAACTCCGGTACTGACGTAGCTTCACCTGAATTGCAAAAGACAATGACCATTACAGCTGCGGAATATTTTGATTCATTCCCTGATATGGGGCGGAAAAATGCCGAGGTTCAGCTA…
ggJNVM0069	Rep3	random	81	EC100D	N	100% ID	TTTTAATTTAAAAGGATCTAGGTGAAGATCCTTTTTGATAATCTCATGACCAAAATCCCTTAACGTGAGTTTTCGTTCCACTGACACCTGCCCGAACCATATCATGTCTTCTTTATGGCTAGCTCAGTCCTAGGTACAATGCTAGCCTTCCCCATCGACACTAATAAGGAGTAACGTATGACATCAAACCGTCTGATAGCCTATAAGTCCAATGCGCTGGTTGAGGCCAGTTACAAGCTAACTTTACAAGAACAGCGTTTCTTATTGCTCTGCATAAGCCGACTTAACTCCGGTACTGACGTAGCTTCACCTGAATTGCAAAAGACAATGACCATTACAGCTGCGGAATATTTTGATTCATTCCCTGATATGGGGCGGAAAAATGCCGAGGTTCAGCTA…
ggJNVM0186	Rep3	random	80	EC100D	N	100% ID	ATCATCACTGATGCTTGATGGTAAATATAAAGATTTCAAAACGTTAAACAGGGATCTAATAAAACCCTGTGTTGACGAACTGAACAAAAAAAGCGACCTGGCTGTAACGGTTGAGACGATCAAAAAGGGGCGCACGGTTGTAGCCCTGCATTTTCGCTTCAAGGAAGACAAACAGATCAAGATGACGATCTAGTGAAAATCCCTCAACACTAAAGAGATACAGTAAAACTATAAACATTCTTTAACTAAAAGGCAAATATATTAATTATGAGAATCACTCTTCCTGTTGAATTACCTAACTCATTGCCTTTGACATAAATTCTATGCCTATCCACACGTAAATCAATTGCTTACCTTAAATATATCAACCTAAGCTCTAAACCTCTCGAATTTTCATAA…
ggJNVM0271	ColE1	generated no restriction	84	EC100D	N	100% ID	AGTCAATTCTTGACAATCCATTTGGTTCGTCGTAATCTCTTGCTCTGTAAACGAAAAAACCGCCTTGGCGGGCGGTTTTTCGAAGGTTCTCAGAGCTACCAACTCTTTGAACCGAGGTAACTGGCTTGGAGGAGCGCAGTCACCAAAACTTGTTCTTTCAGTTTAGCCTTAACAGGCGCATGACTTCAAGGCCAACTCCTCTAATTCAGTTACCAGTGGCTGCTGCCAGTGGCGATAAGTCGTGTCTTTCCGGATTGGACTCAAGACGATAGTTACCGGATAAGGCGCAGCGGTCGGGCTGAACGGGGGGTTCGTGCACACAGCCCAGCTTGGAGCGAACGACCTACACCGAACTGAGATACCAACAGCGTGAGCTATGAGAAAGCGCCACGCTTCCCG…
ggJNVM0251	ColE1	generated no restriction	78.8	NEB10B	Y	1 bp insertion in ori	GTACGTACTAAGCTCTCATGTTTCACGTACTAAGCTCTCATGTTTAACGTACTAAGCTCTCATGTTTAACGAACTAAACCCTCATGGCTAACGTACTAAGCTCTCATGGCTAACGTACTAAGCTCTCATGTTTCACGTACTAAGCTCTCATGTTTGAACAATAAAATTAATATAAATCAGCAACTTAAATAGCCTCTAAGGTTTTAAGTTTTATAAGAAAAAAAAGAATATATAAGGCTTTTAAAGCTTTTAAGGTTTAACGGTTGTGGACAACAAGCCAGGGATGTAACGCACTGAGAAGCCCTTAGAGCCTCTCAAAGCAATTTTGAGTGACACAGGAACACTTAACGGCTGACATGGGCAAGTTTACTCATATATACTTTAGATTGATTTAAAACT…
ggJNVM0252	ColE1	generated no restriction	88.6	NEB10B	Y	1 bp snp in ori	GTACGTACTAAGCTCTCATGTTTCACGTACTAAGCTCTCATGTTTAACGTACTAAGCTCTCATGTTTAACGAACTAAACCCTCATGGCTAACGTACTAAGCTCTCATGGCTAACGTACTAAGCTCTCATGTTTCACGTACTAAGCTCTCATGTTTGAACAATAAAATTAATATAAATCAGCAACTTAAATAGCCTCTAAGGTTTTAAGTTTTATAAGAAAAAAAAGAATATATAAGGCTTTTAAAGCTTTTAAGGTTTAACGGTTGTGGACAACAAGCCAGGGATGTAACGCACTGAGAAGCCCTTAGAGCCTCTCAAAGCAATTTTGAGTGACACAGGAACACTTAACGGCTGACATGGGCAAGTTTACTCATATATACTTTAGATTGATTTAAAACT…
ggJNVM0253	ColE1	generated no restriction	95.2	NEB10B	Y	1 bp deletion	GTACGTACTAAGCTCTCATGTTTCACGTACTAAGCTCTCATGTTTAACGTACTAAGCTCTCATGTTTAACGAACTAAACCCTCATGGCTAACGTACTAAGCTCTCATGGCTAACGTACTAAGCTCTCATGTTTCACGTACTAAGCTCTCATGTTTGAACAATAAAATTAATATAAATCAGCAACTTAAATAGCCTCTAAGGTTTTAAGTTTTATAAGAAAAAAAAGAATATATAAGGCTTTTAAAGCTTTTAAGGTTTAACGGTTGTGGACAACAAGCCAGGGATGTAACGCACTGAGAAGCCCTTAGAGCCTCTCAAAGCAATTTTGAGTGACACAGGAACACTTAACGGCTGACATGGGCAAGTTTACTCATATATACTTTAGATTGATTTAAAACT…
ggJNVM0254	ColE1	generated no restriction	95.3	NEB10B	Y	1 bp insertion	GTACGTACTAAGCTCTCATGTTTCACGTACTAAGCTCTCATGTTTAACGTACTAAGCTCTCATGTTTAACGAACTAAACCCTCATGGCTAACGTACTAAGCTCTCATGGCTAACGTACTAAGCTCTCATGTTTCACGTACTAAGCTCTCATGTTTGAACAATAAAATTAATATAAATCAGCAACTTAAATAGCCTCTAAGGTTTTAAGTTTTATAAGAAAAAAAAGAATATATAAGGCTTTTAAAGCTTTTAAGGTTTAACGGTTGTGGACAACAAGCCAGGGATGTAACGCACTGAGAAGCCCTTAGAGCCTCTCAAAGCAATTTTGAGTGACACAGGAACACTTAACGGCTGACATGGGCAAGTTTACTCATATATACTTTAGATTGATTTAAAACT…
ggJNVM0255	ColE1	generated no restriction	93.8	NEB10B	Y	1 bp snp in ori	GTACGTACTAAGCTCTCATGTTTCACGTACTAAGCTCTCATGTTTAACGTACTAAGCTCTCATGTTTAACGAACTAAACCCTCATGGCTAACGTACTAAGCTCTCATGGCTAACGTACTAAGCTCTCATGTTTCACGTACTAAGCTCTCATGTTTGAACAATAAAATTAATATAAATCAGCAACTTAAATAGCCTCTAAGGTTTTAAGTTTTATAAGAAAAAAAAGAATATATAAGGCTTTTAAAGCTTTTAAGGTTTAACGGTTGTGGACAACAAGCCAGGGATGTAACGCACTGAGAAGCCCTTAGAGCCTCTCAAAGCAATTTTGAGTGACACAGGAACACTTAACGGCTGACATGGGCAAGTTTACTCATATATACTTTAGATTGATTTAAAACT…
ggJNVM0256	ColE1	generated no restriction	95.4	NEB10B	Y	1 bp snp in ori	GTACGTACTAAGCTCTCATGTTTCACGTACTAAGCTCTCATGTTTAACGTACTAAGCTCTCATGTTTAACGAACTAAACCCTCATGGCTAACGTACTAAGCTCTCATGGCTAACGTACTAAGCTCTCATGTTTCACGTACTAAGCTCTCATGTTTGAACAATAAAATTAATATAAATCAGCAACTTAAATAGCCTCTAAGGTTTTAAGTTTTATAAGAAAAAAAAGAATATATAAGGCTTTTAAAGCTTTTAAGGTTTAACGGTTGTGGACAACAAGCCAGGGATGTAACGCACTGAGAAGCCCTTAGAGCCTCTCAAAGCAATTTTGAGTGACACAGGAACACTTAACGGCTGACATGGGCAAGTTTACTCATATATACTTTAGATTGATTTAAAACT…
ggJNVM0257	ColE1	generated no restriction	82.4	NEB10B	Y	1 bp snp in ori	GTACGTACTAAGCTCTCATGTTTCACGTACTAAGCTCTCATGTTTAACGTACTAAGCTCTCATGTTTAACGAACTAAACCCTCATGGCTAACGTACTAAGCTCTCATGGCTAACGTACTAAGCTCTCATGTTTCACGTACTAAGCTCTCATGTTTGAACAATAAAATTAATATAAATCAGCAACTTAAATAGCCTCTAAGGTTTTAAGTTTTATAAGAAAAAAAAGAATATATAAGGCTTTTAAAGCTTTTAAGGTTTAACGGTTGTGGACAACAAGCCAGGGATGTAACGCACTGAGAAGCCCTTAGAGCCTCTCAAAGCAATTTTGAGTGACACAGGAACACTTAACGGCTGACATGGGCAAGTTTACTCATATATACTTTAGATTGATTTAAAACT…
ggJNVM0258	ColE1	generated no restriction	89.5	NEB10B	Y	1 bp snp in ori	GTACGTACTAAGCTCTCATGTTTCACGTACTAAGCTCTCATGTTTAACGTACTAAGCTCTCATGTTTAACGAACTAAACCCTCATGGCTAACGTACTAAGCTCTCATGGCTAACGTACTAAGCTCTCATGTTTCACGTACTAAGCTCTCATGTTTGAACAATAAAATTAATATAAATCAGCAACTTAAATAGCCTCTAAGGTTTTAAGTTTTATAAGAAAAAAAAGAATATATAAGGCTTTTAAAGCTTTTAAGGTTTAACGGTTGTGGACAACAAGCCAGGGATGTAACGCACTGAGAAGCCCTTAGAGCCTCTCAAAGCAATTTTGAGTGACACAGGAACACTTAACGGCTGACATGGGCAAGTTTACTCATATATACTTTAGATTGATTTAAAACT…
ggJNVM0259	ColE1	generated no restriction	90.1	NEB10B	Y	1 bp snp in ori	GTACGTACTAAGCTCTCATGTTTCACGTACTAAGCTCTCATGTTTAACGTACTAAGCTCTCATGTTTAACGAACTAAACCCTCATGGCTAACGTACTAAGCTCTCATGGCTAACGTACTAAGCTCTCATGTTTCACGTACTAAGCTCTCATGTTTGAACAATAAAATTAATATAAATCAGCAACTTAAATAGCCTCTAAGGTTTTAAGTTTTATAAGAAAAAAAAGAATATATAAGGCTTTTAAAGCTTTTAAGGTTTAACGGTTGTGGACAACAAGCCAGGGATGTAACGCACTGAGAAGCCCTTAGAGCCTCTCAAAGCAATTTTGAGTGACACAGGAACACTTAACGGCTGACATGGGCAAGTTTACTCATATATACTTTAGATTGATTTAAAACT…
ggJNVM0301	ColE1	minimal modification no restriction	99	EC100D	N	100% ID	AGGATATTCTTGAGAACCCATTTGGCTCGTCGTAATCTCTTGCTCTGTAAACGAAAAAACCGCCTTGGCGGGCGGTTTTTTCGAAGGTTCGAGGAGTTGGCGCTCTTTGAACCGAGGTAACTGGCTTGGAGGAGCGCAGTAACCAAATTCGTTCTTTCAGTTTAGCCTTAACTGGCACATAACTTCAAGACTAACTCCTCTAAATCAGTTACCAGTGGCTGCTGCCAGTGGCGCTTTTGCATGCCTTTCCGCGTTGGACTCAAGATGACAGTTACCGGATAAGGCGCAGCAGTCGGACTGAACGGGGGGTTCGTGCATACAGTCCAGCTTGGAGCGAACTGCCTACCGAGAACTGAGTGTCAGGCGTGGAATGAGACAAACGCGGCCATAACAGCGGAA…
ggJNVM0302	ColE1	minimal modification no restriction	98.9	EC100D	N	100% ID	AGGCTCTTCTTCAGACCCCATTTGGCTCGTCGTAATCTCTTGCTCTGTAAACGAAAAAACCGCCTTGGCGGGCGGTTTTTTCGAAGGTTCGAGGAGTTGGCGCTCTTTGAACCGAGGTAACTGGCTTGGAGGAGCGCAGTAACCAAATTCGTTCTTTCAGTTTAGCCTTAACTGGCACATAACTTCAAGACTAACTCCTCTAAATCAGTTACCAGTGGCTGCTGCCAGTGGCGCTTTTGCATGCCTTTCCGCGTTGGACTCAAGATGACAGTTACCGGATAAGGCGCAGCAGTCGGACTGAACGGGGGGTTCGTGCATACAGTCCAGCTTGGAGCGAACTGCCTACGTGGAACTGAGTGTCAGGCGTGGAATGAGACAAACGCGGCCATAACAGCGGAA…
ggJNVM0295	ColE1	minimal modification no restriction	99.2	NEB10B	Y	1 bp snp in ori, insertion in terminator region	GTACGTACTAAGCTCTCATGTTTCACGTACTAAGCTCTCATGTTTAACGTACTAAGCTCTCATGTTTAACGAACTAAACCCTCATGGCTAACGTACTAAGCTCTCATGGCTAACGTACTAAGCTCTCATGTTTCACGTACTAAGCTCTCATGTTTGAACAATAAAATTAATATAAATCAGCAACTTAAATAGCCTCTAAGGTTTTAAGTTTTATAAGAAAAAAAAGAATATATAAGGCTTTTAAAGCTTTTAAGGTTTAACGGTTGTGGACAACAAGCCAGGGATGTAACGCACTGAGAAGCCCTTAGAGCCTCTCAAAGCAATTTTGAGTGACACAGGAACACTTAACGGCTGACATGGGCAAGTTTACTCATATATACTTTAGATTGATTTAAAACT…
ggJNVM0316	ColE1	minimal modification no restriction	99	EC100D	N	100% ID	GTACGTACTAAGCTCTCATGTTTCACGTACTAAGCTCTCATGTTTAACGTACTAAGCTCTCATGTTTAACGAACTAAACCCTCATGGCTAACGTACTAAGCTCTCATGGCTAACGTACTAAGCTCTCATGTTTCACGTACTAAGCTCTCATGTTTGAACAATAAAATTAATATAAATCAGCAACTTAAATAGCCTCTAAGGTTTTAAGTTTTATAAGAAAAAAAAGAATATATAAGGCTTTTAAAGCTTTTAAGGTTTAACGGTTGTGGACAACAAGCCAGGGATGTAACGCACTGAGAAGCCCTTAGAGCCTCTCAAAGCAATTTTGAGTGACACAGGAACACTTAACGGCTGACATGGGCAAGTTTACTCATATATACTTTAGATTGATTTAAAACT…
ggJNVM0317	ColE1	minimal modification no restriction	98.9	EC100D	N	1 bp deletion in backbone (r6k ori)	GTACGTACTAAGCTCTCATGTTTCACGTACTAAGCTCTCATGTTTAACGTACTAAGCTCTCATGTTTAACGAACTAAACCCTCATGGCTAACGTACTAAGCTCTCATGGCTAACGTACTAAGCTCTCATGTTTCACGTACTAAGCTCTCATGTTTGAACAATAAAATTAATATAAATCAGCAACTTAAATAGCCTCTAAGGTTTTAAGTTTTATAAGAAAAAAAGAATATATAAGGCTTTTAAAGCTTTTAAGGTTTAACGGTTGTGGACAACAAGCCAGGGATGTAACGCACTGAGAAGCCCTTAGAGCCTCTCAAAGCAATTTTGAGTGACACAGGAACACTTAACGGCTGACATGGGCAAGTTTACTCATATATACTTTAGATTGATTTAAAACTT…
ggJNVM0318	ColE1	minimal modification no restriction	98.8	EC100D	N	100% ID	GTACGTACTAAGCTCTCATGTTTCACGTACTAAGCTCTCATGTTTAACGTACTAAGCTCTCATGTTTAACGAACTAAACCCTCATGGCTAACGTACTAAGCTCTCATGGCTAACGTACTAAGCTCTCATGTTTCACGTACTAAGCTCTCATGTTTGAACAATAAAATTAATATAAATCAGCAACTTAAATAGCCTCTAAGGTTTTAAGTTTTATAAGAAAAAAAAGAATATATAAGGCTTTTAAAGCTTTTAAGGTTTAACGGTTGTGGACAACAAGCCAGGGATGTAACGCACTGAGAAGCCCTTAGAGCCTCTCAAAGCAATTTTGAGTGACACAGGAACACTTAACGGCTGACATGGGCAAGTTTACTCATATATACTTTAGATTGATTTAAAACT…
ggJNVM0319	ColE1	minimal modification no restriction	99.2	EC100D	N	100% ID	GTACGTACTAAGCTCTCATGTTTCACGTACTAAGCTCTCATGTTTAACGTACTAAGCTCTCATGTTTAACGAACTAAACCCTCATGGCTAACGTACTAAGCTCTCATGGCTAACGTACTAAGCTCTCATGTTTCACGTACTAAGCTCTCATGTTTGAACAATAAAATTAATATAAATCAGCAACTTAAATAGCCTCTAAGGTTTTAAGTTTTATAAGAAAAAAAAGAATATATAAGGCTTTTAAAGCTTTTAAGGTTTAACGGTTGTGGACAACAAGCCAGGGATGTAACGCACTGAGAAGCCCTTAGAGCCTCTCAAAGCAATTTTGAGTGACACAGGAACACTTAACGGCTGACATGGGCAAGTTTACTCATATATACTTTAGATTGATTTAAAACT…
ggJNVM0320	ColE1	minimal modification no restriction	98.9	EC100D	N	100% ID	GTACGTACTAAGCTCTCATGTTTCACGTACTAAGCTCTCATGTTTAACGTACTAAGCTCTCATGTTTAACGAACTAAACCCTCATGGCTAACGTACTAAGCTCTCATGGCTAACGTACTAAGCTCTCATGTTTCACGTACTAAGCTCTCATGTTTGAACAATAAAATTAATATAAATCAGCAACTTAAATAGCCTCTAAGGTTTTAAGTTTTATAAGAAAAAAAAGAATATATAAGGCTTTTAAAGCTTTTAAGGTTTAACGGTTGTGGACAACAAGCCAGGGATGTAACGCACTGAGAAGCCCTTAGAGCCTCTCAAAGCAATTTTGAGTGACACAGGAACACTTAACGGCTGACATGGGCAAGTTTACTCATATATACTTTAGATTGATTTAAAACT…
ggJNVM0321	ColE1	minimal modification no restriction	98.8	EC100D	N	100% ID	GTACGTACTAAGCTCTCATGTTTCACGTACTAAGCTCTCATGTTTAACGTACTAAGCTCTCATGTTTAACGAACTAAACCCTCATGGCTAACGTACTAAGCTCTCATGGCTAACGTACTAAGCTCTCATGTTTCACGTACTAAGCTCTCATGTTTGAACAATAAAATTAATATAAATCAGCAACTTAAATAGCCTCTAAGGTTTTAAGTTTTATAAGAAAAAAAAGAATATATAAGGCTTTTAAAGCTTTTAAGGTTTAACGGTTGTGGACAACAAGCCAGGGATGTAACGCACTGAGAAGCCCTTAGAGCCTCTCAAAGCAATTTTGAGTGACACAGGAACACTTAACGGCTGACATGGGCAAGTTTACTCATATATACTTTAGATTGATTTAAAACT…
ggJNVM0322	ColE1	minimal modification no restriction	99	EC100D	N	100% ID	GTACGTACTAAGCTCTCATGTTTCACGTACTAAGCTCTCATGTTTAACGTACTAAGCTCTCATGTTTAACGAACTAAACCCTCATGGCTAACGTACTAAGCTCTCATGGCTAACGTACTAAGCTCTCATGTTTCACGTACTAAGCTCTCATGTTTGAACAATAAAATTAATATAAATCAGCAACTTAAATAGCCTCTAAGGTTTTAAGTTTTATAAGAAAAAAAAGAATATATAAGGCTTTTAAAGCTTTTAAGGTTTAACGGTTGTGGACAACAAGCCAGGGATGTAACGCACTGAGAAGCCCTTAGAGCCTCTCAAAGCAATTTTGAGTGACACAGGAACACTTAACGGCTGACATGGGCAAGTTTACTCATATATACTTTAGATTGATTTAAAACT…
